# Supplementary material for: Computing microRNA-gene interaction networks in pan-cancer using miRDriver
Source: Sci Rep. 2022 Mar 8;12:3717. doi: 10.1038/s41598-022-07628-z (PMC8904490; doi:10.1038/s41598-022-07628-z)
Supplement: Supplementary file 34 — Supplementary Information 34. [file 41598_2022_7628_MOESM34_ESM.zip]

Archive with 14 entries (14 files):
- miRDriver_Code1_Oncomir_Fisher_test.txt
- miRDriver_Code10_miRNAs_survival_analysis.txt
- miRDriver_Code11_Hazard_Ratio.txt
- miRDriver_Code12_OncoScore.txt
- miRDriver_Code2_Hypergeometric.txt
- miRDriver_Code3_Benchmarking.txt
- miRDriver_Code4_targets_enrichment.txt
- miRDriver_Code5_common_mirnas.txt
- miRDriver_Code6_all_computed_targets_enrichment.txt
- miRDriver_Code7_cancer_hallmark_and_tsg.txt
- miRDriver_Code8_Umap_plots_and_classification.txt
- miRDriver_Code9_Umap_classification_RandIndex.txt
- R package miRDriver Vignette 2022.pdf
- README.txt
