# Supplementary material for: Computing microRNA-gene interaction networks in pan-cancer using miRDriver
Source: Sci Rep. 2022 Mar 8;12:3717. doi: 10.1038/s41598-022-07628-z (PMC8904490; doi:10.1038/s41598-022-07628-z)
Supplement: Supplementary file 34 — Supplementary Information 34. [file 41598_2022_7628_MOESM34_ESM.zip › miRDriver_Code1_Oncomir_Fisher_test.txt]

### This script is for doing the Fisher's exact test to check the association between the cancer-related miRNAs in OncomiRDB
## The associated datasets can be accessed from EVALUATION_DATASETS and CANCER_DATASETS in figshare.com url provided in the manuscript. 
## This script is used for individual cancer type
## This script produces Fisher's exact test in Table 1 of the manuscript.
## Created By: Banabithi Bose
## Date Created: 5/1/2019
########*****#######

load("~/miRNA_gene_universe_lasso.Rda")
load("~/FINAL_ONCOMIR_INTERACTIONS.Rda")
UNIVERSE <-
  union(miRNA_gene_universe_lasso$miRNA,
        FINAL_ONCOMIR_INTERACTIONS$mirna)

#FINDING PREDICTED MIRNAS THAT ARE ONCOGENIC
load("Final_gene_mirna_network70.Rda")# USING THE miRDriver R PACKAGE THIS FILE CAN ALSO BE CREATED IN FOLDER: "~/mirDriverFold/miRDriver_RESULTS"
selected_mirnas <- data.table(unique(Final_gene_mirna_network$miRNA))
colnames(selected_mirnas) <- "mirna"

PREDICTED_ONCO <-
  intersect(selected_mirnas$mirna, FINAL_ONCOMIR_INTERACTIONS$mirna)
PREDICTED_NON_ONCO <- outersect(selected_mirnas$mirna, PREDICTED_ONCO)

#FINDING NON PREDICTED MIRNAS
non_selected_mirnas <- outersect(UNIVERSE, selected_mirnas$mirna)
NON_PREDICTED_ONCO <-
  intersect(non_selected_mirnas, FINAL_ONCOMIR_INTERACTIONS$mirna)
NON_PREDICTED_NON_ONCO <-
  outersect(non_selected_mirnas, NON_PREDICTED_ONCO)


contingency.table <- data.frame(matrix(nrow = 2, ncol = 2))

rownames(contingency.table) <- c("predicted.miRNA", "non.predicted")

colnames(contingency.table) <- c("class.member", "non.member")

contingency.table["predicted.miRNA", "class.member"] <-
  length(PREDICTED_ONCO)

contingency.table["predicted.miRNA", "non.member"] <-
  length(PREDICTED_NON_ONCO)

contingency.table["non.predicted", "class.member"] <-
  length(NON_PREDICTED_ONCO)

contingency.table["non.predicted", "non.member"] <-
  length(NON_PREDICTED_NON_ONCO)

ftest.result <-
  fisher.test(x = contingency.table, alternative = "two.sided")
x <- ftest.result$p.value ##p-value
