# Supplementary material for: Computing microRNA-gene interaction networks in pan-cancer using miRDriver
Source: Sci Rep. 2022 Mar 8;12:3717. doi: 10.1038/s41598-022-07628-z (PMC8904490; doi:10.1038/s41598-022-07628-z)
Supplement: Supplementary file 34 — Supplementary Information 34. [file 41598_2022_7628_MOESM34_ESM.zip › miRDriver_Code10_miRNAs_survival_analysis.txt]

## This script is for performing survival analysis with the computed miRNAs to assess the miRNAs' prognostic relevance as clinical biomarkers for patients' survival 
## For multivariate analysis, we need to run this script for individual cancer-type since age, gender, race, stage, grade variables can be available and may not be available for individual cancer types
## The associated datasets can be accessed from EVALUATION_DATASETS and CANCER_DATASETS in figshare.com url provided in the manuscript. 
## This script is used for individual cancer type (Here, we ran it for LGG)
## This script can be used to produce Figure 3 and Supplemental File S1-S18 of the manuscript.
## Created By: Banabithi Bose
## Date Created: 5/1/2019

library(ggpubr)
library(survminer)
library(survival)
library(sqldf)
library(data.table)
library(openxlsx)
library(stringr)
library(plyr)
library(data.table)
library(readr)
library(gsubfn)
library(parallel)
library(sqldf)
library(reshape)
library(reshape2)
library(devtools)
library(easyGgplot2)
library(ggplot2)
library('exactRankTests')
library('coin')
library(ggplot2)
library(gridExtra )
library(rlist)
library(IPWsurvival)

## For all the computed miRNAs
load("~/EXTENDED_miRDriver/TCGA.PanCancer.Clinical.Data.Rda")
load("~/LUAD_mirnaData.rda")
mirnaData<-as.data.frame(mirnaData)
mirnaData<-mirnaData %>% distinct(sample, .keep_all = TRUE)
mirnaData<-as.data.frame(mirnaData)
row.names(mirnaData)<-mirnaData$sample
mirnaData<-log2(mirnaData[,-1,drop=F]+1)
miRNA <-melt(as.matrix(mirnaData))
colnames(miRNA) <-c("sample","gene","value")
miRNA$sample <- str_sub(miRNA$sample,1,-5)
SURVIVAL_MULTI_VARIABLES<-merge(TCGA.PanCancer.Clinical.Data,miRNA,by.x="bcr_patient_barcode",by.y="sample")

## FOR OS
Survival.Data.OS<-unique(SURVIVAL_MULTI_VARIABLES[,c(1,35,36,4,5,6,7,10,27,26)])
colnames(Survival.Data.OS)<-c("sample","gene","expr","age","gender","race","stage","grade","time","status")

## FOR PFI
Survival.Data.PFI<-unique(SURVIVAL_MULTI_VARIABLES[,c(1,35,36,4,5,6,7,10,33,32)])
colnames(Survival.Data.PFI)<-c("sample","gene","expr","age","gender","race","stage","grade","time","status")

## FOR DFI
Survival.Data.DFI<-unique(SURVIVAL_MULTI_VARIABLES[,c(1,35,36,4,5,6,7,10,31,30)])
colnames(Survival.Data.DFI)<-c("sample","gene","expr","age","gender","race","stage","grade","time","status")

## FOR DSS
Survival.Data.DSS<-unique(SURVIVAL_MULTI_VARIABLES[,c(1,35,36,4,5,6,7,10,29,28)])
colnames(Survival.Data.DSS)<-c("sample","gene","expr","age","gender","race","stage","grade","time","status")


mirnaFun <- function(mirnalist) {
  
  tryCatch({
    mirnaNames <- mirnalist
    
    D2_OS <-
      Survival.Data.OS[Survival.Data.OS$gene == mirnaNames, ]
    D2_OS <- D2_OS %>% distinct(sample, .keep_all = TRUE)
    D2_PFI <-
      Survival.Data.PFI[Survival.Data.PFI$gene == mirnaNames, ]
    D2_PFI <- D2_PFI %>% distinct(sample, .keep_all = TRUE)
    D2_DFI <-
      Survival.Data.DFI[Survival.Data.DFI$gene == mirnaNames, ]
    D2_DFI <- D2_DFI %>% distinct(sample, .keep_all = TRUE)
    D2_DSS <-
      Survival.Data.DSS[Survival.Data.DSS$gene == mirnaNames, ]
    D2_DSS <- D2_DSS %>% distinct(sample, .keep_all = TRUE)
    
    ##### OS KM Plots ######
    
    group1 <-
      D2_OS[D2_OS$expr >= quantile(D2_OS$expr, .80), 1, drop = F]
    colnames(group1) = "sample"
    group1$group <- 1
    group2 <-
      D2_OS[D2_OS$expr <= quantile(D2_OS$expr, .20), 1, drop = F]
    colnames(group2) = "sample"
    group2$group <- 0
    grouped_patient <- rbind(group1, group2)
    
    OS.A <- unique(merge(D2_OS, grouped_patient, by = "sample"))
    OS.A <- na.omit(OS.A)
    
    
    # Adjusted Kaplan-Meier estimator by IPW
    OS.A$group <- as.factor(as.character(OS.A$group))
    Pr0 <-
      glm(group ~ 1,
          family = binomial(link = "logit"),
          data = OS.A[, -c(1, 2)])$fitted.values[1]
    
    
    Pr1 <-
      glm(
        group ~ age+gender+race+grade,
        data = OS.A[, -c(1, 2)],
        family = binomial(link = "logit")
      )$fitted.values
    
    
    W <-
      (OS.A$group == 1) * (1 / Pr1) + (OS.A$group == 0) * (1) / (1 - Pr1)
    
    mul.akm.OS.A <-
      adjusted.KM(
        times = OS.A$time,
        failures = OS.A$status,
        variable = OS.A$group,
        weights = W
      )
    
    print(
      plot(
        NULL,
        xlim = c(0, max(mul.akm.OS.A$times)),
        ylim = c(0, 1),
        ylab = "survival probability",
        xlab = "Time in days",
        main = paste0("OS ", mirnaNames)
      )
    )
    
    
    lines(
      mul.akm.OS.A$times[mul.akm.OS.A$variable == 1],
      mul.akm.OS.A$survival[mul.akm.OS.A$variable == 1],
      type = "s",
      col = 2,
      lwd = 1
    )
    lines(
      mul.akm.OS.A$times[mul.akm.OS.A$variable == 0],
      mul.akm.OS.A$survival[mul.akm.OS.A$variable == 0],
      type = "s",
      col = 1,
      lwd = 1
    )
    #ks_OS<-ks.test(mul.akm.OS.A$survival[mul.akm.OS.A$variable==1],mul.akm.OS.A$survival[mul.akm.OS.A$variable==0])
    ##ADJUSTED LOGRANK TEST
    ks_OS <- adjusted.LR(OS.A$time, OS.A$status, OS.A$group, W)
    text(
      x = 1000,
      y = 0.1,
      labels = paste0("P =", round(ks_OS$p.value, digits = 2)),
      pos = 1,
      cex = 1
    )
    
    p.os.a <- round(ks_OS$p.value, digits = 2)

    
    group1 <-
      D2_PFI[D2_PFI$expr >= quantile(D2_PFI$expr, .80), 1, drop = F]
    colnames(group1) = "sample"
    group1$group <- 1
    group2 <-
      D2_PFI[D2_PFI$expr <= quantile(D2_PFI$expr, .20), 1, drop = F]
    colnames(group2) = "sample"
    group2$group <- 0
    grouped_patient <- rbind(group1, group2)
    
    PFI.A <- unique(merge(D2_PFI, grouped_patient, by = "sample"))
    PFI.A <- na.omit(PFI.A)
    
    ## KM
    # adjusted Kaplan-Meier estimator by IPW
    PFI.A$group <- as.factor(as.character(PFI.A$group))
    Pr0 <-
      glm(group ~ 1,
          family = binomial(link = "logit"),
          data = PFI.A[, -c(1, 2)])$fitted.values[1]
    
   
    Pr1 <-
      glm(
       
        group ~ age+gender+race+grade,
        data = PFI.A[, -c(1, 2)],
        family = binomial(link = "logit")
      )$fitted.values
    
    
    W <-
      (PFI.A$group == 1) * (1 / Pr1) + (PFI.A$group == 0) * (1) / (1 - Pr1)
    
    mul.akm.PFI.A <-
      adjusted.KM(
        times = PFI.A$time,
        failures = PFI.A$status,
        variable = PFI.A$group,
        weights = W
      )
    
    print(
      plot(
        NULL,
        xlim = c(0, max(mul.akm.PFI.A$times)),
        ylim = c(0, 1),
        ylab = "survival probability",
        xlab = "Time in days",
        main = paste0("PFI ", mirnaNames)
      )
    )
    
    
    lines(
      mul.akm.PFI.A$times[mul.akm.PFI.A$variable == 1],
      mul.akm.PFI.A$survival[mul.akm.PFI.A$variable == 1],
      type = "s",
      col = 2,
      lwd = 1
    )
    lines(
      mul.akm.PFI.A$times[mul.akm.PFI.A$variable == 0],
      mul.akm.PFI.A$survival[mul.akm.PFI.A$variable == 0],
      type = "s",
      col = 1,
      lwd = 1
    )
   
     ##ADJUSTED LOGRANK TEST
    ks_PFI <-
      adjusted.LR(PFI.A$time, PFI.A$status, PFI.A$group, W)
    text(
      x = 1000,
      y = 0.1,
      labels = paste0("P =", round(ks_PFI$p.value, digits = 2)),
      pos = 1,
      cex = 1
    )
    
    
    
    p.pfi.a <- round(ks_PFI$p.value, digits = 2)
    
      ##### DFI KM Plots  ######
    
    group1 <-
      D2_DFI[D2_DFI$expr >= quantile(D2_DFI$expr, .80), 1, drop = F]
    colnames(group1) = "sample"
    group1$group <- 1
    group2 <-
      D2_DFI[D2_DFI$expr <= quantile(D2_DFI$expr, .20), 1, drop = F]
    colnames(group2) = "sample"
    group2$group <- 0
    grouped_patient <- rbind(group1, group2)
    
    DFI.A <- unique(merge(D2_DFI, grouped_patient, by = "sample"))
    DFI.A <- na.omit(DFI.A)
    
    ## KM
    # adjusted Kaplan-Meier estimator by IPW
    DFI.A$group <- as.factor(as.character(DFI.A$group))
    Pr0 <-
      glm(group ~ 1,
          family = binomial(link = "logit"),
          data = DFI.A[, -c(1, 2)])$fitted.values[1]
    
    
    Pr1 <-
      glm(
       
        group ~ age+gender+race+grade,
        data = DFI.A[, -c(1, 2)],
        family = binomial(link = "logit")
      )$fitted.values
    
    
    W <-
      (DFI.A$group == 1) * (1 / Pr1) + (DFI.A$group == 0) * (1) / (1 - Pr1)
    
    mul.akm.DFI.A <-
      adjusted.KM(
        times = DFI.A$time,
        failures = DFI.A$status,
        variable = DFI.A$group,
        weights = W
      )
    
    print(
      plot(
        NULL,
        xlim = c(0, max(mul.akm.DFI.A$times)),
        ylim = c(0, 1),
        ylab = "survival probability",
        xlab = "Time in days",
        main = paste0("DFI ", mirnaNames)
      )
    )
    
    
    lines(
      mul.akm.DFI.A$times[mul.akm.DFI.A$variable == 1],
      mul.akm.DFI.A$survival[mul.akm.DFI.A$variable == 1],
      type = "s",
      col = 2,
      lwd = 1
    )
    lines(
      mul.akm.DFI.A$times[mul.akm.DFI.A$variable == 0],
      mul.akm.DFI.A$survival[mul.akm.DFI.A$variable == 0],
      type = "s",
      col = 1,
      lwd = 1
    )
   
      ##ADJUSTED LOGRANK TEST
    ks_DFI <-
      adjusted.LR(DFI.A$time, DFI.A$status, DFI.A$group, W)
    text(
      x = 1000,
      y = 0.1,
      labels = paste0("P =", round(ks_DFI$p.value, digits = 2)),
      pos = 1,
      cex = 1
    )
    
    
    
    p.dfi.a <- round(ks_DFI$p.value, digits = 2)
    
    ##### DSS KM Plots ######
    
    group1 <-
      D2_DSS[D2_DSS$expr >= quantile(D2_DSS$expr, .80), 1, drop = F]
    colnames(group1) = "sample"
    group1$group <- 1
    group2 <-
      D2_DSS[D2_DSS$expr <= quantile(D2_DSS$expr, .20), 1, drop = F]
    colnames(group2) = "sample"
    group2$group <- 0
    grouped_patient <- rbind(group1, group2)
    
    DSS.A <- unique(merge(D2_DSS, grouped_patient, by = "sample"))
    DSS.A <- na.omit(DSS.A)
    
    ## KM
    # adjusted Kaplan-Meier estimator by IPW
    DSS.A$group <- as.factor(as.character(DSS.A$group))
    Pr0 <-
      glm(group ~ 1,
          family = binomial(link = "logit"),
          data = DSS.A[, -c(1, 2)])$fitted.values[1]
    
    
    Pr1 <-
      glm(
        
        group ~ age+gender+race+grade,
        data = DSS.A[, -c(1, 2)],
        family = binomial(link = "logit")
      )$fitted.values
    
    
    W <-
      (DSS.A$group == 1) * (1 / Pr1) + (DSS.A$group == 0) * (1) / (1 - Pr1)
    
    mul.akm.DSS.A <-
      adjusted.KM(
        times = DSS.A$time,
        failures = DSS.A$status,
        variable = DSS.A$group,
        weights = W
      )
    
    print(
      plot(
        NULL,
        xlim = c(0, max(mul.akm.DSS.A$times)),
        ylim = c(0, 1),
        ylab = "survival probability",
        xlab = "Time in days",
        main = paste0("DSS ", mirnaNames)
      )
    )
    
    
    lines(
      mul.akm.DSS.A$times[mul.akm.DSS.A$variable == 1],
      mul.akm.DSS.A$survival[mul.akm.DSS.A$variable == 1],
      type = "s",
      col = 2,
      lwd = 1
    )
    lines(
      mul.akm.DSS.A$times[mul.akm.DSS.A$variable == 0],
      mul.akm.DSS.A$survival[mul.akm.DSS.A$variable == 0],
      type = "s",
      col = 1,
      lwd = 1
    )
    
       ##ADJUSTED LOGRANK TEST
    ks_DSS <-
      adjusted.LR(DSS.A$time, DSS.A$status, DSS.A$group, W)
    text(
      x = 1000,
      y = 0.1,
      labels = paste0("P =", round(ks_DSS$p.value, digits = 2)),
      pos = 1,
      cex = 1
    )
    
    
    p.dss.a <- round(ks_DSS$p.value, digits = 2)
    
    
    d <-
      data.table(cbind(mirnaNames, p.os.a, p.pfi.a, p.dfi.a, p.dss.a))
    colnames(d) <-
      c("mirna", "p.os.a", "p.pfi.a", "p.dfi.a", "p.dss.a")
    
    return(d)
  }
  , error = function(error_condition) {
    cat(
      paste0(mirnaNames, " : ", error_condition),
      file = "~/ERROR_FILES/LGG_surv.txt",
      sep = "\n",
      append = TRUE
    )
  }
  , finally = {
    
  })
  
}


pdf("survival.pdf")
par(mfrow=c(3,3),cex.main=.8)
load(paste0("~/Final_gene_mirna_network70.Rda"))
mirnalist<-as.character(unique(Final_gene_mirna_network$miRNA))
mirnalist<-gsub("[.]","-",mirnalist)

D<-rbindlist(lapply(mirnalist,mirnaFun))
dev.off()
