# Supplementary material for: Computing microRNA-gene interaction networks in pan-cancer using miRDriver
Source: Sci Rep. 2022 Mar 8;12:3717. doi: 10.1038/s41598-022-07628-z (PMC8904490; doi:10.1038/s41598-022-07628-z)
Supplement: Supplementary file 34 — Supplementary Information 34. [file 41598_2022_7628_MOESM34_ESM.zip › miRDriver_Code11_Hazard_Ratio.txt]

## This script is for performing hazard ratio (HR) of the selected high-degree target genes as the genes targeted by four or more miRNAs and low-degree target genes as the genes targeted by only one miRNA to get optimized list of high-degree and low-degree genes
## For multivariate analysis, we need to run this script for individual cancer-type since age, gender, race, stage, grade variables can be available and may not be available for individual cancer types
## The associated datasets can be accessed from EVALUATION_DATASETS and CANCER_DATASETS in figshare.com url provided in the manuscript. 
## This script is used for individual cancer type (Here, we ran it for A) LUSC with OS, B) BLCA with DSS, C) ESCA with DFI, D) HNSC with OS, E) LGG with OS, F) PAAD with OS.
## This script can be used to produce Figure 4 and Supplemental File S19-S22 of the manuscript.
## Created By: Banabithi Bose
## Date Created: 5/1/2019


library('statmod')
library("stringr")
library(data.table)
library(sqldf)
library(reshape)
library(reshape2)
library(stringr)
library(janitor)
library(stringr)
library(plyr)
library(readr)
library(gsubfn)
library(pathfindR)
library(parallel)
library(xlsx)
library(openxlsx)
library('statmod')
library("stringr")
library(data.table)
library(sqldf)
library(reshape)
library(reshape2)
library(stringr)
library(janitor)
library(stringr)
library(plyr)
library(readr)
library(gsubfn)
library(survminer)
library(RTCGA.clinical)
library(survival)
library(sqldf)
library(data.table)
library(openxlsx)
library(vioplot)
#install.packages("rcompanion")
library(rcompanion)


pdf("~/Hazard_Ratio.pdf")
 par(mfrow=c(2,2),cex.main=0.8)

 ## LUSC with OS
load("~/TCGA.PanCancer.Clinical.Data.Rda")
load("LUSC_RSeqData.rda")
RSeqData<-as.data.frame(RSeqData)
RSeqData<-RSeqData %>% distinct(sample, .keep_all = TRUE)
row.names(RSeqData)<-RSeqData$sample
RSeq <-melt(as.matrix(RSeqData[,-1,drop=F]))
colnames(RSeq) <-c("sample","gene","value")
RSeq$sample <- str_sub(RSeq$sample,1,-5)
SURVIVAL_MULTI_VARIABLES<-merge(TCGA.PanCancer.Clinical.Data,RSeq,by.x="bcr_patient_barcode",by.y="sample")

## FOR OS
Survival.Data<-unique(SURVIVAL_MULTI_VARIABLES[,c(1,35,36,4,5,6,27,26)])
colnames(Survival.Data)<-c("sample","gene","expr","age","race","stage","time","status")

processCox<-function(genelist){
  tryCatch(
    {
      geneNames<-genelist
      g<-which(Survival.Data$gene==geneNames)
      n<-ncol(Survival.Data)
      D<-Survival.Data[g,3:n]
      D<-data.table(D)
      D<-na.omit(D)
      D$status<-as.integer(D$status)
      res.cox <- coxph(Surv(time, status) ~ ., data =  D)
      s<-summary(res.cox)
      ss<-data.table(s$coefficients)
      statistics_group1<-data.table(cbind(geneNames,ss[1,]))
      colnames(statistics_group1)<-c("geneNames","coef","exp(coef)","se(coef)","z","Pr(>|z|)" )
      
    }, error = function(error_condition) {
      cat(paste0(geneNames," : ",error_condition),file="~/ERROR_FILES/genedegreecox_model.txt",sep="\n",append=TRUE)
      #return()
    }, finally={
      
    }
  )
  return(statistics_group1)
}

load("~/Final_gene_mirna_network70.Rda")
gene_mirna_network<-unique(Final_gene_mirna_network[,-3])
x1<-data.table(table(gene_mirna_network$genes))

## for low degree genes
x<-x1[which(x1$N<2),]
genelist<-unique(x$V1)
y<-lapply(genelist,processCox)
low.degree.gene<-setDF(rbindlist(y))
OS.low.degree.gene<-low.degree.gene

## for high degree genes
x<-x1[which(x1$N>3),]
genelist<-unique(x$V1)
y<-lapply(genelist,processCox)
high.degree.gene<-setDF(rbindlist(y))
OS.high.degree.gene<-high.degree.gene

G1<-data.table(cbind(OS.low.degree.gene$coef,paste0(nrow(OS.low.degree.gene)," low degree genes")))
colnames(G1)<-c("HR","Group")
G1$HR<-as.numeric(G1$HR)
G1$HR<-abs(G1$HR)
G1<-na.omit(G1)
G2<-data.table(cbind(OS.high.degree.gene$coef,paste0(nrow(OS.high.degree.gene)," high degree genes")))
colnames(G2)<-c("HR","Group")
G2$HR<-as.numeric(G2$HR)
G2$HR<-abs(G2$HR)
G2<-na.omit(G2)
w.OS1=wilcox.test(as.numeric(G1$HR), as.numeric(G2$HR)) #Wilcoxon signed rank test with continuity correction 
w.OS=wilcoxonR(as.numeric(G1$HR), as.numeric(G2$HR))  
##WE WANT   r  VALUES TO BE GREATER FOR LOW GROUP IN THIS SETTING
D.OS<-rbind(G1,G2)
D.OS$Group<-as.factor(D.OS$Group)

D.OS$HR<-as.numeric(D.OS$HR)

med.OS <- aggregate(HR ~  Group, D.OS, median)## geom_text fun needs this

med.OS$HR<-round(med.OS$HR,3)
med.OS<-med.OS[c(1,2),]
a<-boxplot(as.numeric(G1$HR),as.numeric(G2$HR),outline=FALSE,names=c(paste0(nrow(G1)," Low \ndegree genes"),paste0(nrow(G2)," High \ndegree genes")),
           
           col=(c("gray","gray")),ylab="|ln(Hazard Ratio)|",boxwex= 0.25, las=1, main = paste0(f," OS"))

abline(h=0,lty="dotted")
text( c(.9:1.9) , a$stats[3, ] , paste(format(med.OS$HR,digits=2),sep=""),pos=2)
#text( a$stats[3, ] , paste(format(med.OS$HR,digits=2),sep=""),pos=2)
#legend("top", legend=paste0(" r = ",format(w.OS$p.value,digits = 2),sep=""),cex=1,bty = "n")
x<-round(w.OS1$p.value,3)
legend("top", legend=paste0(" r = ",w.OS,"\np = ",x),cex=1,bty = "n")

##### BLCA with DSS

load("BLCA_RSeqData.rda")
RSeqData<-as.data.frame(RSeqData)
RSeqData<-RSeqData %>% distinct(sample, .keep_all = TRUE)
row.names(RSeqData)<-RSeqData$sample
RSeq <-melt(as.matrix(RSeqData[,-1,drop=F]))
colnames(RSeq) <-c("sample","gene","value")
RSeq$sample <- str_sub(RSeq$sample,1,-5)
SURVIVAL_MULTI_VARIABLES<-merge(TCGA.PanCancer.Clinical.Data,RSeq,by.x="bcr_patient_barcode",by.y="sample")

Survival.Data<-unique(SURVIVAL_MULTI_VARIABLES[,c(1,35,36,4,5,6,7,10,29,28)])
colnames(Survival.Data)<-c("sample","gene","expr","age","gender","race","stage","grade","time","status")

processCox<-function(genelist){
  tryCatch(
    {
      geneNames<-genelist
      g<-which(Survival.Data$gene==geneNames)
      n<-ncol(Survival.Data)
      D<-Survival.Data[g,3:n]
      D<-data.table(D)
      D<-na.omit(D)
      D$status<-as.integer(D$status)
      res.cox <- coxph(Surv(time, status) ~ ., data =  D)
      s<-summary(res.cox)
      ss<-data.table(s$coefficients)
      statistics_group1<-data.table(cbind(geneNames,ss[1,]))
      colnames(statistics_group1)<-c("geneNames","coef","exp(coef)","se(coef)","z","Pr(>|z|)" )
      
    }, error = function(error_condition) {
      cat(paste0(geneNames," : ",error_condition),file="~/ERROR_FILES/genedegreecox_model.txt",sep="\n",append=TRUE)
    
    }, finally={
      
    }
  )
  return(statistics_group1)
}

load("Final_gene_mirna_network70.Rda")
gene_mirna_network<-unique(Final_gene_mirna_network[,-3])
x1<-data.table(table(gene_mirna_network$genes))
## for low degree genes
x<-x1[which(x1$N<2),]
genelist<-unique(x$V1)
y<-lapply(genelist,processCox)
low.degree.gene<-setDF(rbindlist(y))
OS.low.degree.gene<-low.degree.gene

## for high degree genes
x<-x1[which(x1$N>3),]
genelist<-unique(x$V1)
y<-lapply(genelist,processCox)
high.degree.gene<-setDF(rbindlist(y))
OS.high.degree.gene<-high.degree.gene

G1<-data.table(cbind(OS.low.degree.gene$coef,paste0(nrow(OS.low.degree.gene)," low degree genes")))
colnames(G1)<-c("HR","Group")
G1$HR<-as.numeric(G1$HR)
G1$HR<-abs(G1$HR)
G1<-na.omit(G1)
G2<-data.table(cbind(OS.high.degree.gene$coef,paste0(nrow(OS.high.degree.gene)," high degree genes")))
colnames(G2)<-c("HR","Group")
G2$HR<-as.numeric(G2$HR)
G2$HR<-abs(G2$HR)
G2<-na.omit(G2)
w.OS1=wilcox.test(as.numeric(G1$HR), as.numeric(G2$HR), paired=F) #Wilcoxon signed rank test with continuity correction 
w.OS=wilcoxonR(as.numeric(G1$HR), as.numeric(G2$HR))  
##WE WANT   r  VALUES TO BE GREATER FOR LOW GROUP IN THIS SETTING
D.OS<-rbind(G1,G2)
D.OS$Group<-as.factor(D.OS$Group)

D.OS$HR<-as.numeric(D.OS$HR)

med.OS <- aggregate(HR ~  Group, D.OS, median)## geom_text fun needs this

med.OS$HR<-round(med.OS$HR,3)
med.OS<-med.OS[c(2,1),]
a<-boxplot(as.numeric(G1$HR),as.numeric(G2$HR),outline=FALSE,names=c(paste0(nrow(G1)," Low \ndegree genes"),paste0(nrow(G2)," High \ndegree genes")),
           
           col=(c("gray","gray")),ylab="|ln(Hazard Ratio)|",boxwex= 0.25, las=1, main = paste0(f," DSS"))

abline(h=0,lty="dotted")
text( c(.9:1.9) , a$stats[3, ] , paste(format(med.OS$HR,digits=2),sep=""),pos=2)
x<-round(w.OS1$p.value,3)
legend("top", legend=paste0(" r = ",w.OS,"\np = ",x),cex=1,bty = "n")#dev.off()


##ESCA with DFI
load("ESCA_RSeqData.rda")
RSeqData<-as.data.frame(RSeqData)
RSeqData<-RSeqData %>% distinct(sample, .keep_all = TRUE)
row.names(RSeqData)<-RSeqData$sample
RSeq <-melt(as.matrix(RSeqData[,-1,drop=F]))
colnames(RSeq) <-c("sample","gene","value")
RSeq$sample <- str_sub(RSeq$sample,1,-5)
SURVIVAL_MULTI_VARIABLES<-merge(TCGA.PanCancer.Clinical.Data,RSeq,by.x="bcr_patient_barcode",by.y="sample")

Survival.Data<-unique(SURVIVAL_MULTI_VARIABLES[,c(1,35,36,4,5,6,7,10,31,30)])
colnames(Survival.Data)<-c("sample","gene","expr","age","gender","race","stage","grade","time","status")

processCox<-function(genelist){
  tryCatch(
    {
      geneNames<-genelist
      g<-which(Survival.Data$gene==geneNames)
      n<-ncol(Survival.Data)
      D<-Survival.Data[g,3:n]
      D<-data.table(D)
      D<-na.omit(D)
      D$status<-as.integer(D$status)
      res.cox <- coxph(Surv(time, status) ~ ., data =  D)
      s<-summary(res.cox)
      ss<-data.table(s$coefficients)
      statistics_group1<-data.table(cbind(geneNames,ss[1,]))
      colnames(statistics_group1)<-c("geneNames","coef","exp(coef)","se(coef)","z","Pr(>|z|)" )
      
    }, error = function(error_condition) {
      cat(paste0(geneNames," : ",error_condition),file="~/ERROR_FILES/genedegreecox_model.txt",sep="\n",append=TRUE)
    }, finally={
      
    }
  )
  return(statistics_group1)
}

load(paste0("~/EXTENDED_miRDriver/",f,"/mirDriverFold/miRDriver_RESULTS/Final_gene_mirna_network70.Rda"))
gene_mirna_network<-unique(Final_gene_mirna_network[,-3])
x1<-data.table(table(gene_mirna_network$genes))
## for low degree genes
x<-x1[which(x1$N<2),]
genelist<-unique(x$V1)
y<-lapply(genelist,processCox)
low.degree.gene<-setDF(rbindlist(y))
OS.low.degree.gene<-low.degree.gene

## for high degree genes
x<-x1[which(x1$N>3),]
genelist<-unique(x$V1)
y<-lapply(genelist,processCox)
high.degree.gene<-setDF(rbindlist(y))
OS.high.degree.gene<-high.degree.gene

G1<-data.table(cbind(OS.low.degree.gene$coef,paste0(nrow(OS.low.degree.gene)," low degree genes")))
colnames(G1)<-c("HR","Group")
G1$HR<-as.numeric(G1$HR)
G1$HR<-abs(G1$HR)
G1<-na.omit(G1)
G2<-data.table(cbind(OS.high.degree.gene$coef,paste0(nrow(OS.high.degree.gene)," high degree genes")))
colnames(G2)<-c("HR","Group")
G2$HR<-as.numeric(G2$HR)
G2$HR<-abs(G2$HR)
G2<-na.omit(G2)
w.OS1=wilcox.test(as.numeric(G1$HR), as.numeric(G2$HR), paired=F) #Wilcoxon signed rank test with continuity correction 
w.OS=wilcoxonR(as.numeric(G1$HR), as.numeric(G2$HR))  
##WE WANT   r  VALUES TO BE GREATER FOR LOW GROUP IN THIS SETTING
D.OS<-rbind(G1,G2)
D.OS$Group<-as.factor(D.OS$Group)

D.OS$HR<-as.numeric(D.OS$HR)

med.OS <- aggregate(HR ~  Group, D.OS, median)## geom_text fun needs this

med.OS$HR<-round(med.OS$HR,3)
med.OS<-med.OS[c(2,1),]
a<-boxplot(as.numeric(G1$HR),as.numeric(G2$HR),outline=FALSE,names=c(paste0(nrow(G1)," Low \ndegree genes"),paste0(nrow(G2)," High \ndegree genes")),
           
           col=(c("gray","gray")),ylab="|ln(Hazard Ratio)|",boxwex= 0.25, las=1, main = paste0(f," DFI"))

abline(h=0,lty="dotted")
text( c(.9:1.9) , a$stats[3, ] , paste(format(med.OS$HR,digits=2),sep=""),pos=2)
x<-round(w.OS1$p.value,3)
legend("top", legend=paste0(" r = ",w.OS,"\np = ",x),cex=1,bty = "n")

##HNSC with OS

load("HNSC_RSeqData.rda")
RSeqData<-as.data.frame(RSeqData)
RSeqData<-RSeqData %>% distinct(sample, .keep_all = TRUE)
row.names(RSeqData)<-RSeqData$sample
RSeq <-melt(as.matrix(RSeqData[,-1,drop=F]))
colnames(RSeq) <-c("sample","gene","value")
RSeq$sample <- str_sub(RSeq$sample,1,-5)
SURVIVAL_MULTI_VARIABLES<-merge(TCGA.PanCancer.Clinical.Data,RSeq,by.x="bcr_patient_barcode",by.y="sample")

Survival.Data<-unique(SURVIVAL_MULTI_VARIABLES[,c(1,35,36,4,5,6,7,10,27,26)])
colnames(Survival.Data)<-c("sample","gene","expr","age","gender","race","stage","grade","time","status")

processCox<-function(genelist){
  tryCatch(
    {
      geneNames<-genelist
      g<-which(Survival.Data$gene==geneNames)
      n<-ncol(Survival.Data)
      D<-Survival.Data[g,3:n]
      D<-data.table(D)
      D<-na.omit(D)
      D$status<-as.integer(D$status)
      res.cox <- coxph(Surv(time, status) ~ ., data =  D)
      s<-summary(res.cox)
      ss<-data.table(s$coefficients)
      statistics_group1<-data.table(cbind(geneNames,ss[1,]))
      colnames(statistics_group1)<-c("geneNames","coef","exp(coef)","se(coef)","z","Pr(>|z|)" )
      
    }, error = function(error_condition) {
      cat(paste0(geneNames," : ",error_condition),file="~/ERROR_FILES/genedegreecox_model.txt",sep="\n",append=TRUE)
      
    }, finally={
      
    }
  )
  return(statistics_group1)
}

load("~/Final_gene_mirna_network70.Rda")
gene_mirna_network<-unique(Final_gene_mirna_network[,-3])
x1<-data.table(table(gene_mirna_network$genes))
## for low degree genes
x<-x1[which(x1$N<2),]
genelist<-unique(x$V1)
y<-lapply(genelist,processCox)
low.degree.gene<-setDF(rbindlist(y))
OS.low.degree.gene<-low.degree.gene

## for high degree genes
x<-x1[which(x1$N>3),]
genelist<-unique(x$V1)
y<-lapply(genelist,processCox)
high.degree.gene<-setDF(rbindlist(y))
OS.high.degree.gene<-high.degree.gene


G1<-data.table(cbind(OS.low.degree.gene$coef,paste0(nrow(OS.low.degree.gene)," low degree genes")))
colnames(G1)<-c("HR","Group")
G1$HR<-as.numeric(G1$HR)
G1$HR<-abs(G1$HR)
G1<-na.omit(G1)
G2<-data.table(cbind(OS.high.degree.gene$coef,paste0(nrow(OS.high.degree.gene)," high degree genes")))
colnames(G2)<-c("HR","Group")
G2$HR<-as.numeric(G2$HR)
G2$HR<-abs(G2$HR)
G2<-na.omit(G2)
w.OS1=wilcox.test(as.numeric(G1$HR), as.numeric(G2$HR), paired=F) #Wilcoxon signed rank test with continuity correction 
w.OS=wilcoxonR(as.numeric(G1$HR), as.numeric(G2$HR))  
##WE WANT   r  VALUES TO BE GREATER FOR LOW GROUP IN THIS SETTING
D.OS<-rbind(G1,G2)
D.OS$Group<-as.factor(D.OS$Group)

D.OS$HR<-as.numeric(D.OS$HR)

med.OS <- aggregate(HR ~  Group, D.OS, median)## geom_text fun needs this

med.OS$HR<-round(med.OS$HR,3)
med.OS<-med.OS[c(2,1),]
a<-boxplot(as.numeric(G1$HR),as.numeric(G2$HR),outline=FALSE,names=c(paste0(nrow(G1)," Low \ndegree genes"),paste0(nrow(G2)," High \ndegree genes")),
           
           col=(c("gray","gray")),ylab="|ln(Hazard Ratio)|",boxwex= 0.25, las=1, main = paste0(f," OS"))

abline(h=0,lty="dotted")
text( c(.9:1.9) , a$stats[3, ] , paste(format(med.OS$HR,digits=2),sep=""),pos=2)
x<-round(w.OS1$p.value,3)
legend("top", legend=paste0(" r = ",w.OS,"\np = ",x),cex=1,bty = "n")

##LGG with OS

load("LGG_RSeqData.rda")
RSeqData<-as.data.frame(RSeqData)
RSeqData<-RSeqData %>% distinct(sample, .keep_all = TRUE)
row.names(RSeqData)<-RSeqData$sample
RSeq <-melt(as.matrix(RSeqData[,-1,drop=F]))
colnames(RSeq) <-c("sample","gene","value")
RSeq$sample <- str_sub(RSeq$sample,1,-5)
SURVIVAL_MULTI_VARIABLES<-merge(TCGA.PanCancer.Clinical.Data,RSeq,by.x="bcr_patient_barcode",by.y="sample")

Survival.Data<-unique(SURVIVAL_MULTI_VARIABLES[,c(1,35,36,4,5,6,10,27,26)])
colnames(Survival.Data)<-c("sample","gene","expr","age","gender","race","grade","time","status")

processCox<-function(genelist){
  tryCatch(
    {
      geneNames<-genelist
      g<-which(Survival.Data$gene==geneNames)
      n<-ncol(Survival.Data)
      D<-Survival.Data[g,3:n]
      D<-data.table(D)
      D<-na.omit(D)
      D$status<-as.integer(D$status)
      res.cox <- coxph(Surv(time, status) ~ ., data =  D)
      s<-summary(res.cox)
      ss<-data.table(s$coefficients)
      statistics_group1<-data.table(cbind(geneNames,ss[1,]))
      colnames(statistics_group1)<-c("geneNames","coef","exp(coef)","se(coef)","z","Pr(>|z|)" )
      
    }, error = function(error_condition) {
      cat(paste0(geneNames," : ",error_condition),file="~/ERROR_FILES/genedegreecox_model.txt",sep="\n",append=TRUE)
    }, finally={
      
    }
  )
  return(statistics_group1)
}

load("~//Final_gene_mirna_network70.Rda")
gene_mirna_network<-unique(Final_gene_mirna_network[,-3])
x1<-data.table(table(gene_mirna_network$genes))
## for low degree genes
x<-x1[which(x1$N<2),]
genelist<-unique(x$V1)
y<-lapply(genelist,processCox)
low.degree.gene<-setDF(rbindlist(y))
OS.low.degree.gene<-low.degree.gene

## for high degree genes
x<-x1[which(x1$N>3),]
genelist<-unique(x$V1)
y<-lapply(genelist,processCox)
high.degree.gene<-setDF(rbindlist(y))
OS.high.degree.gene<-high.degree.gene

G1<-data.table(cbind(OS.low.degree.gene$coef,paste0(nrow(OS.low.degree.gene)," low degree genes")))
colnames(G1)<-c("HR","Group")
G1$HR<-as.numeric(G1$HR)
G1$HR<-abs(G1$HR)
G1<-na.omit(G1)
G2<-data.table(cbind(OS.high.degree.gene$coef,paste0(nrow(OS.high.degree.gene)," high degree genes")))
colnames(G2)<-c("HR","Group")
G2$HR<-as.numeric(G2$HR)
G2$HR<-abs(G2$HR)
G2<-na.omit(G2)
w.OS1=wilcox.test(as.numeric(G1$HR), as.numeric(G2$HR), paired=F) 
w.OS=wilcoxonR(as.numeric(G1$HR), as.numeric(G2$HR))  
##WE WANT   r  VALUES TO BE GREATER FOR LOW GROUP IN THIS SETTING
D.OS<-rbind(G1,G2)
D.OS$Group<-as.factor(D.OS$Group)

D.OS$HR<-as.numeric(D.OS$HR)

med.OS <- aggregate(HR ~  Group, D.OS, median)

med.OS$HR<-round(med.OS$HR,3)
med.OS<-med.OS[c(1,2),]
a<-boxplot(as.numeric(G1$HR),as.numeric(G2$HR),outline=FALSE,names=c(paste0(nrow(G1)," Low \ndegree genes"),paste0(nrow(G2)," High \ndegree genes")),
           
           col=(c("gray","gray")),ylab="|ln(Hazard Ratio)|",boxwex= 0.25, las=1, main = paste0(f," OS"))

abline(h=0,lty="dotted")
text( c(.9:1.9) , a$stats[3, ] , paste(format(med.OS$HR,digits=2),sep=""),pos=2)
x<-round(w.OS1$p.value,3)
legend("top", legend=paste0(" r = ",w.OS,"\np = ",x),cex=1,bty = "n")

## PAAD with OS

load("PAAD_RSeqData.rda")
RSeqData<-as.data.frame(RSeqData)
RSeqData<-RSeqData %>% distinct(sample, .keep_all = TRUE)
row.names(RSeqData)<-RSeqData$sample
RSeq <-melt(as.matrix(RSeqData[,-1,drop=F]))
colnames(RSeq) <-c("sample","gene","value")
RSeq$sample <- str_sub(RSeq$sample,1,-5)
SURVIVAL_MULTI_VARIABLES<-merge(TCGA.PanCancer.Clinical.Data,RSeq,by.x="bcr_patient_barcode",by.y="sample")

Survival.Data<-unique(SURVIVAL_MULTI_VARIABLES[,c(1,35,36,4,5,6,7,10,27,26)])
colnames(Survival.Data)<-c("sample","gene","expr","age","gender","race","stage","grade","time","status")

processCox<-function(genelist){
  tryCatch(
    {
      geneNames<-genelist
      g<-which(Survival.Data$gene==geneNames)
      n<-ncol(Survival.Data)
      D<-Survival.Data[g,3:n]
      D<-data.table(D)
      D<-na.omit(D)
      D$status<-as.integer(D$status)
      res.cox <- coxph(Surv(time, status) ~ ., data =  D)
      s<-summary(res.cox)
      ss<-data.table(s$coefficients)
      statistics_group1<-data.table(cbind(geneNames,ss[1,]))
      colnames(statistics_group1)<-c("geneNames","coef","exp(coef)","se(coef)","z","Pr(>|z|)" )
      
    }, error = function(error_condition) {
      cat(paste0(geneNames," : ",error_condition),file="~/ERROR_FILES/genedegreecox_model.txt",sep="\n",append=TRUE)
    }, finally={
      
    }
  )
  return(statistics_group1)
}

load("~/Final_gene_mirna_network70.Rda")
gene_mirna_network<-unique(Final_gene_mirna_network[,-3])
x1<-data.table(table(gene_mirna_network$genes))
## for low degree genes
x<-x1[which(x1$N<2),]
genelist<-unique(x$V1)
y<-lapply(genelist,processCox)
low.degree.gene<-setDF(rbindlist(y))
OS.low.degree.gene<-low.degree.gene

## for high degree genes
x<-x1[which(x1$N>3),]
genelist<-unique(x$V1)
y<-lapply(genelist,processCox)
high.degree.gene<-setDF(rbindlist(y))
OS.high.degree.gene<-high.degree.gene

G1<-data.table(cbind(OS.low.degree.gene$coef,paste0(nrow(OS.low.degree.gene)," low degree genes")))
colnames(G1)<-c("HR","Group")
G1$HR<-as.numeric(G1$HR)
G1$HR<-abs(G1$HR)
G1<-na.omit(G1)
G2<-data.table(cbind(OS.high.degree.gene$coef,paste0(nrow(OS.high.degree.gene)," high degree genes")))
colnames(G2)<-c("HR","Group")
G2$HR<-as.numeric(G2$HR)
G2$HR<-abs(G2$HR)
G2<-na.omit(G2)
w.OS1=wilcox.test(as.numeric(G1$HR), as.numeric(G2$HR), paired=F) 
w.OS=wilcoxonR(as.numeric(G1$HR), as.numeric(G2$HR))  
##WE WANT   r  VALUES TO BE GREATER FOR LOW GROUP IN THIS SETTING
D.OS<-rbind(G1,G2)
D.OS$Group<-as.factor(D.OS$Group)

D.OS$HR<-as.numeric(D.OS$HR)

med.OS <- aggregate(HR ~  Group, D.OS, median)

med.OS$HR<-round(med.OS$HR,3)
med.OS<-med.OS[c(2,1),]
a<-boxplot(as.numeric(G1$HR),as.numeric(G2$HR),outline=FALSE,names=c(paste0(nrow(G1)," Low \ndegree genes"),paste0(nrow(G2)," High \ndegree genes")),
           
           col=(c("gray","gray")),ylab="|ln(Hazard Ratio)|",boxwex= 0.25, las=1, main = paste0(f," OS"))

abline(h=0,lty="dotted")
text( c(.9:1.9) , a$stats[3, ] , paste(format(med.OS$HR,digits=2),sep=""),pos=2)
x<-round(w.OS1$p.value,3)
legend("top", legend=paste0(" r = ",w.OS,"\np = ",x),cex=1,bty = "n")


dev.off()
