# Supplementary material for: Computing microRNA-gene interaction networks in pan-cancer using miRDriver
Source: Sci Rep. 2022 Mar 8;12:3717. doi: 10.1038/s41598-022-07628-z (PMC8904490; doi:10.1038/s41598-022-07628-z)
Supplement: Supplementary file 34 — Supplementary Information 34. [file 41598_2022_7628_MOESM34_ESM.zip › miRDriver_Code12_OncoScore.txt]

## This script is for computing citation frequencies of computed genes or miRNAs in cancer-related studies
## The associated datasets can be accessed from EVALUATION_DATASETS and CANCER_DATASETS in figshare.com url provided in the manuscript. 
## This script will show this for the computed genes. Same code can be used for any set of miRNAs
## This script can be used to produce OncoScore result in Table 12, Table 13, Supplemental Table S6 and Supplemental Table S7 of the manuscript.
## Created By: Banabithi Bose
## Date Created: 5/1/2019

library(OncoScore)

  d1<-data.frame("","","")
  colnames(d1)<-c("gene","total.citations","cancer.citation")
  load("~/EXTENDED_miRDriver/RESULTS/all_gene_mirna_network.70.rda")
  x<-unique(all_gene_mirna_network$genes)
  for (i in 1:5604){
    d = data.table(perform.query(x[i]))
    d<-cbind(x[i],d)

    colnames(d)<-c("gene","total.citations","cancer.citation")
    d1<-rbind(d1,d)
   
  }
  
## OncoScore for cancer-specific miRNAs
  load("~/cancer_specific_240mirnas.rda")
  x<-gsub("[.]","-",cancer_specific_mirnas$mirna)
  
  query1 = data.frame(perform.query(x[1:100]))
  query2 = data.frame(perform.query(x[101:200]))
  query3 = data.frame(perform.query(x[201:240]))
  d<-rbind(query1,query2,query3)
  
  query<-d[d$CitationsGene>0,]
  query<-d[d$CitationsGeneInCancer>0,]
  
  query$per<-(query$CitationsGeneInCancer/query$CitationsGene)*100
  hgene<-row.names(query[query$per>=50,])
   
  ##for 25 miRNAs with survival effects
  query4 = data.frame(perform.query(z$mirna))
  query<-query4[query4$CitationsGeneInCancer>0,]
  query$per<-(query$CitationsGeneInCancer/query$CitationsGene)*100
  query$miRNA<-row.names(query)
  D<-merge(z,query,by.x="mirna",by.y="miRNA")
  
  ##OncoScore for 22 common miRNAs
  load("~/EXTENDED_miRDriver/RESULTS/all_gene_mirna_network.70.rda")
  all_gene_mirna_network<-unique(all_gene_mirna_network[,c(1,3)])
  x1<-data.table(table(as.character(all_gene_mirna_network$mirna)))[-c(1,2),]
  x2<-x1[x1$N>7,]
  mirnas22<-data.table(unique(x2$V1))
  colnames(mirnas22)<-"mirna"
  query = data.frame(perform.query(mirnas22$mirna))
  query<-query[query$CitationsGeneInCancer>0,]
  
  
  
  
