# Supplementary material for: Computing microRNA-gene interaction networks in pan-cancer using miRDriver
Source: Sci Rep. 2022 Mar 8;12:3717. doi: 10.1038/s41598-022-07628-z (PMC8904490; doi:10.1038/s41598-022-07628-z)
Supplement: Supplementary file 34 — Supplementary Information 34. [file 41598_2022_7628_MOESM34_ESM.zip › miRDriver_Code2_Hypergeometric.txt]

###HYPERGEOMETRIC TEST FOR EACH MIRNA FOR SELECTED TARGET GENES IN KNOWN INTERACTIONS
### This script is for doing the hypergeometric test for the computed miRNAs' target genes enrichment in known miRNA-gene interactions.
## The associated datasets can be accessed from EVALUATION_DATASETS and CANCER_DATASETS in figshare.com url provided in the manuscript. 
## This script is used for individual cancer type
## This script can be used to produce Table 2 and Supplemental Table S1 of the manuscript.
## Created By: Banabithi Bose
## Date Created: 5/1/2019

###LATEST KNOWN MIRNA TARGET DATA
load("~/LATEST_KNOWN_MIRNA_GENE.Rda")
   
###TEST, FOR COMPLETE CODE VISIT Hypergeometric2.R
load("~/miRNA_gene_universe_lasso.Rda")

commonmirna<-intersect(miRNA_gene_universe_lasso$miRNA,LATEST_KNOWN_MIRNA_GENE$miRNA)

load("Final_gene_mirna_network70.Rda")# USING THE miRDriver R PACKAGE THIS FILE CAN ALSO BE CREATED IN FOLDER: "~/mirDriverFold/miRDriver_RESULTS"
miRNA_for_pvalue_check<-intersect(commonmirna,selected_mirna)
miRNA_pvalue_check<-data.table(unique(miRNA_for_pvalue_check))
colnames(miRNA_pvalue_check)<-"miRNA"

# GENE UNIVERSE for miRNA_pvalue_check
G<-merge(miRNA_pvalue_check,miRNA_gene_universe_lasso,by="miRNA")
colnames(G)=c("miRNA","gene")

Final_gene_mirna_network<-Final_gene_mirna_network[,c(1,2)]
colnames(Final_gene_mirna_network)=c("gene","miRNA")

processMirGene<-function(fileNames){
  tryCatch(
    {
     
      list1<-miRNA_gene_universe_lasso[which(miRNA_gene_universe_lasso$miRNA==fileNames),][,-1]
      colnames(list1)="gene"
      list1<-unique(list1)
      list2<-data.table(unique(LATEST_KNOWN_MIRNA_GENE[which(LATEST_KNOWN_MIRNA_GENE$miRNA==fileNames),][,-1,drop=F])) 
      colnames(list2)="gene"
      list2<-unique(list2)
      #Making "known gene list for this miRNA"
      known<-merge(list1,list2,by="gene")
      known<-unique(known)
      #Making "computed gene list for this miRNA"
      computed<-Final_gene_mirna_network[which(Final_gene_mirna_network$miRNA==fileNames),][,-2]
      computed<-unique(computed) 
      ##Finding overlap between known and computed
      overlap<-data.table(merge(known,computed,by="gene"))
      overlap<-unique(overlap)
      ### pvalue for this fileNames i.e. miRNA
      A=length(unique(G$gene))
      B=nrow(computed)
      C=nrow(known)

      pvalue<-phyper(nrow(overlap)-1,C,A-C,B,lower.tail = F)
      pval_table<-as.data.table(cbind(fileNames,A,B,C,nrow(overlap),pvalue))
      colnames(pval_table)<-c("miRNA","universe","computed","known","overlap","pvalue")
      
    }, error = function(error_condition) {
      cat(paste0(fileNames," : ",error_condition),file="mirDriverFold/ERROR_FILES/hypergeometric.txt",sep="\n",append=TRUE)
      
    }, finally={
      
    }
  )
  return(pval_table)
}

miRNAlist<-as.character(unique(miRNA_pvalue_check$miRNA))
pval_for_mirna<-rbindlist(lapply(miRNAlist,processMirGene))


  pval_for_mirna$known<-as.numeric(pval_for_mirna$known)
  pval_for_mirna$pvalue<-as.numeric(pval_for_mirna$pvalue)
  x1<-pval_for_mirna[pval_for_mirna$known>0,]
  x2<-x1[x1$overlap>0,]
  y2<-x2[x2$pvalue<0.05,]
  x<-data.table(cbind(f,nrow(x2),nrow(y2),round(as.numeric(nrow(y2)/nrow(x2))*100)))
  colnames(x)<-c("Cancer","Selected.miRNAs","Significant.mirnas","Percentage.of.significant.mirna")
