# Supplementary material for: Computing microRNA-gene interaction networks in pan-cancer using miRDriver
Source: Sci Rep. 2022 Mar 8;12:3717. doi: 10.1038/s41598-022-07628-z (PMC8904490; doi:10.1038/s41598-022-07628-z)
Supplement: Supplementary file 34 — Supplementary Information 34. [file 41598_2022_7628_MOESM34_ESM.zip › miRDriver_Code3_Benchmarking.txt]

##This script is for running five state-of-the-art methods, namely, ARACNe, ProMISe, HiddenICP, idaFast and jointIDA
## The associated datasets can be accessed from EVALUATION_DATASETS and CANCER_DATASETS in figshare.com url provided in the manuscript. 
## This script is used for individual cancer type (Here, we are doing this for ovarian cancer (OV))
## This script can be used to produce Table 3, Table 4 and Supplemental Table S2 of the manuscript.
## Created By: Banabithi Bose
## Date Created: 5/1/2019

library(minet)
library(CancerSubtypes)
library(stringr)
library(miRLAB)
library(dplyr)
library(stringr)
library(plyr)
library(data.table)
library(readr)
library(gsubfn)
library(sqldf)
library(reshape)
library(reshape2)


##ARACNE
load("~/OV_RSeqData.rda")
load("~/OV_mirnaData.rda")
load("~/miRNA_gene_universe_lasso.Rda")

mirnaData <- data.frame(mirnaData)

miRNA_gene_universe_lasso$miRNA <-
  gsub("-", ".", miRNA_gene_universe_lasso$miRNA)
mirnaData <- mirnaData %>% distinct(sample, .keep_all = TRUE)
RSeqData <- RSeqData %>% distinct(sample, .keep_all = TRUE)

comm.mirnas <-
  intersect(miRNA_gene_universe_lasso$miRNA, colnames(mirnaData))
mirD <- mirnaData[, comm.mirnas]
row.names(mirD) <- mirnaData$sample

commongenes <-
  intersect(miRNA_gene_universe_lasso$DEgene, colnames(RSeqData))
RSeqData <- data.table(RSeqData)
geneD <- RSeqData[, ..commongenes]
geneD <- data.frame(geneD)
row.names(geneD) <- RSeqData$sample

common.sample <- intersect(row.names(mirD), row.names(geneD))
mirnas <- mirD[common.sample, ]
genes <- geneD[common.sample, ]

getDatabyMAD <-
  function(my_icp_pam50_matchedData,
           topk_miR,
           topk_mR) {
    # Identify significant miRNAs by using function FSbyMAD in CancerSubtypes package
    miRNAsData = FSbyMAD(t(mirnas), value = topk_miR)
    miRNAsData <- t(miRNAsData)
    miRs <- colnames(miRNAsData)
    
    # Identify significant mRNAs by using function FSbyMAD in CancerSubtypes package
    mRNAsData = FSbyMAD(t(genes), value = topk_mR)
    mRNAsData <- t(mRNAsData)
    # Remove duplicated data
    mRNAsData <- mRNAsData[, !duplicated(colnames(mRNAsData))]
    
    mRs <- colnames(mRNAsData)
    
    # Combine data
    d <- cbind(miRNAsData, mRNAsData)
    
    l = list(d = d, miRs = miRs, mRs = mRs)
    
    return(l)
  }

topk_miR <- ncol(mirnas)
topk_mR <- ncol(genes)

# Get significant miRs and mRs from matchedData
l <- getDatabyMAD(my_icp_pam50_matchedData, topk_miR, topk_mR)

##FOR ARACNE WE WILL USE OUR SAME LASSO INPUT
ourdata <- data.frame(l$d)
stan_ourdata <-
  standardize(ourdata) ## both normalization produced same results

mim <- build.mim(stan_ourdata, estimator = "spearman")
net <- aracne(mim)
n <- melt(net)
Result_Aracne <- n
Result_Aracne_nonzero <- Result_Aracne[Result_Aracne$value != 0, ]
ar <-
  sqldf("select * from Result_Aracne_nonzero where Var1 not like '%hsa%'")
Final_Aracne <- sqldf("select * from ar where Var2 like '%hsa%'")

##PROMISE
mirnaData <- mirnaData %>% distinct(sample, .keep_all = TRUE)
RSeqData <- RSeqData %>% distinct(sample, .keep_all = TRUE)

comm.mirnas <-
  intersect(miRNA_gene_universe_lasso$miRNA, colnames(mirnaData))
mirD <- mirnaData[, comm.mirnas]
row.names(mirD) <- mirnaData$sample

commongenes <-
  intersect(miRNA_gene_universe_lasso$DEgene, colnames(RSeqData))
RSeqData <- data.table(RSeqData)
geneD <- RSeqData[, ..commongenes]
geneD <- data.frame(geneD)
row.names(geneD) <- RSeqData$sample

common.sample <- intersect(row.names(mirD), row.names(geneD))
mirnas <- mirD[common.sample, ]
genes <- geneD[common.sample, ]
promise_miRNAGene <- data.table(cbind(mirnas, genes))

write_csv(promise_miRNAGene, path = paste0("~/promise_miRNAGene.csv"))
Result_ProMISe <-
  ProMISe(
    datacsv = paste0("~/promise_miRNAGene.csv"),
    1:(ncol(mirnas)),
    (ncol(mirnas) + 1):(ncol(promise_miRNAGene)),
    targetbinding = NA
  )
Result_ProMISe1 <- melt(Result_ProMISe)
Result_ProMISe_nonzero <- Result_ProMISe1[Result_ProMISe1$value != 0, ]
ar <-
  sqldf("select * from Result_ProMISe_nonzero where Var1 not like '%hsa%'")
Final_ProMISe <- sqldf("select * from ar where Var2 like '%hsa%'")


##JOINT IDA
jointIDA_direct <-
  function(datacsv,
           cause,
           effect,
           method = c("min", "max", "median"),
           pcmethod = "stable",
           alpha,
           num.cores = 1,
           mem.efficient = FALSE,
           technique = c("RRC", "MCD")) {
    if (is.character(datacsv)) {
      data <- read.csv(datacsv)
      
    } else {
      data <- datacsv
    }
    data <- data
    
    allnames <- colnames(data)
    causenames <- allnames[cause]
    effectnames <- allnames[effect]
    
    multiset <- character(0)
    result <- matrix(nrow = length(effect), ncol = length(cause))
    suffStat <- list(C = cor(data), n = nrow(data))
    indepTest <- gaussCItest
    
    start_total_jointida <- proc.time()
    print(" Start runing pc...")
    if ((pcmethod == "stable") || (pcmethod == "original")) {
      pcFit <-
        pc_stable(
          suffStat,
          indepTest,
          p = ncol(data),
          alpha = alpha,
          skel.method = pcmethod
        )
    } else {
      pcFit <-
        pc_parallel(
          suffStat,
          indepTest = gaussCItest,
          p = ncol(data),
          skel.method = pcmethod,
          alpha = alpha,
          num.cores = num.cores,
          mem.efficient = mem.efficient
        )
    }
    print("Finished. Now we calculate the joint causal effects...")
    
    # get number of cores to run
    cl <- makeCluster(num.cores)
    registerDoParallel(cl)
    temp = rep(NA, length(cause))
    sink("log.txt")
    result.tmp <- foreach(k = 1:length(effect)) %dopar% {
      library(pcalg)
      caef <-
        pcalg::jointIda(cause,
                        effect[k],
                        cov(data),
                        pcFit@graph,
                        technique = technique,
                        type = "cpdag")
      
      caefabs <- abs(caef)
      
      mat.tmp = temp
      
      for (l in 1:length(cause)) {
        if (method == "min" || method == "max") {
          if (method == "min") {
            index <-
              which(caefabs == min(caefabs[l,], na.rm = TRUE), arr.ind = TRUE)
          } else{
            index <-
              which(caefabs == max(caefabs[l,], na.rm = TRUE), arr.ind = TRUE)
          }
          
          pos <- index[1, 2]
          mat.tmp[l] <- caef[l, pos]
        } else if (method == "median") {
          mat.tmp[l] <- median(caef[l,], na.rm = TRUE)
        }
      }
      mat.tmp
    }
    
    # shut down the workers
    stopCluster(cl)
    stopImplicitCluster()
    
    # create a matrix from a list
    result = matrix(unlist(result.tmp),
                    ncol = length(cause),
                    byrow = T)
    
    total_t_jointida <- proc.time() - start_total_jointida
    
    colnames(result) <- causenames
    rownames(result) <- effectnames
    
    return(result)
    
  }#jointIDA


Result_JointIda <-
  jointIDA_direct(
    standardizedData,
    cause = 1:nmiR,
    effect = (nmiR + 1):(nmiR + nmR),
    method = method,
    pcmethod = "parallel",
    num.cores = 65,
    mem.efficient = FALSE,
    alpha = 0.01,
    technique = "RRC"
  )

JointIda1 <- melt(Result_JointIda)
JointIda1_nonzero <- JointIda1[JointIda1$value != 0, ]

ar <-
  sqldf("select * from JointIda1_nonzero where Var1 not like '%hsa%'")
Final_JointIda <- sqldf("select * from ar where Var2 like '%hsa%'")


##IDA FAST
mirnaData <- mirnaData %>% distinct(sample, .keep_all = TRUE)
RSeqData <- RSeqData %>% distinct(sample, .keep_all = TRUE)

comm.mirnas <-
  intersect(miRNA_gene_universe_lasso$miRNA, colnames(mirnaData))
mirD <- mirnaData[, ..comm.mirnas]
row.names(mirD) <- mirnaData$sample

commongenes <-
  intersect(miRNA_gene_universe_lasso$DEgene, colnames(RSeqData))
RSeqData <- data.table(RSeqData)
geneD <- RSeqData[, ..commongenes]
geneD <- data.frame(geneD)
row.names(geneD) <- RSeqData$sample

common.sample <- intersect(row.names(mirD), row.names(geneD))
mirnas <- mirD[common.sample, ]
genes <- geneD[common.sample, ]

getDatabyMAD <-
  function(my_icp_pam50_matchedData,
           topk_miR,
           topk_mR) {
    # Identify significant miRNAs by using function FSbyMAD in CancerSubtypes package
    miRNAsData = FSbyMAD(t(mirnas), value = topk_miR)
    miRNAsData <- t(miRNAsData)
    miRs <- colnames(miRNAsData)
    
    # Identify significant mRNAs by using function FSbyMAD in CancerSubtypes package
    mRNAsData = FSbyMAD(t(genes), value = topk_mR)
    mRNAsData <- t(mRNAsData)
    # Remove duplicated data
    mRNAsData <- mRNAsData[, !duplicated(colnames(mRNAsData))]
    
    mRs <- colnames(mRNAsData)
    
    # Combine data
    d <- cbind(miRNAsData, mRNAsData)
    
    l = list(d = d, miRs = miRs, mRs = mRs)
    
    return(l)
  }

if (ncol(mirnas) < 50) {
  topk_miR <- ncol(mirnas)
} else{
  topk_miR <- 50
}
if (ncol(genes) < 1500) {
  topk_mR <- ncol(genes)
} else{
  topk_mR <- 1500
}
# Get significant miRs and mRs from matchedData
l <- getDatabyMAD(my_icp_pam50_matchedData, topk_miR, topk_mR)

ourdata <- data.frame(l$d)
##FOR LUAD,LUSC  and THCA,UCEC  , I needed to use normalize function, since standardize was producing NAN values
##FOR THCA, NEEDED TO DO IT > d <- cbind(mirnas, genes)
##> l = list(d = d, miRs = colnames(mirnas), mRs = colnames(genes));since there were only 2 mirnas
##stan_ourdata<-normalize(ourdata, method = "range", range = c(0, 1), margin = 1L, on.constant = "quiet") ## syn.data has 0 and 1

## Estimate causal effects
nmiR <- length(l$miRs)
nmR <- length(l$mRs)
standardizedData <- standardize(ourdata)

# Below is a list of sufficient statistics, containing all necessary elements
#for the conditional independence decisions in the function indepTest.
suffStat <-
  list(C = cor(standardizedData),
       n = nrow(standardizedData))

## Below is the Estimate the equivalence class of a directed acyclic graph (DAG)
#from observational data, using the PC-algorithm.
method <- "min" # value can be "min", "max" or "median"
#Estimate causal effects by pc
pcmethod <- "original"
#pcmethod<-"stable.fast"
alpha <- 0.05
print("pc started")
pc.fit <-
  pc(
    suffStat,
    indepTest = gaussCItest,
    p = ncol(standardizedData),
    alpha = alpha,
    skel.method = pcmethod
  )
print("pc done")
# Run idaFast
print("idaFast started")
temp = matrix(nrow = nmR, ncol = nmiR)
for (i in 1:nmiR) {
  eff.estF <-
    idaFast(i, c((nmiR + 1):(nmiR + nmR)), cov(standardizedData), pc.fit@graph)
  
  for (j in 1:nmR) {
    absValue <- abs(eff.estF[j, ])
    if (method == "min" || method == "max")
      
    {
      if (method == "min")
        
      {
        index <- which(absValue == min(absValue, na.rm = TRUE))
      }
      else
      {
        # "max" index <- which(absValue==max(absValue, na.rm = TRUE))
      }
      
      temp[j, i] <- eff.estF[j, index[1]]
    }
    else {
      # "median" temp[j,i] <- median(eff.estF[j,])
    }
  }
}
colnames(temp) <- l$miRs
row.names(temp) <- l$mRs ## Write the result
print("process completed")

IdaFast1 <- melt(temp)
IdaFast1_nonzero <- IdaFast1[IdaFast1$value != 0, ]

ar <-
  sqldf("select * from IdaFast1_nonzero where Var1 not like '%hsa%'")
Final_IdaFast <- sqldf("select * from ar where Var2 like '%hsa%'")


##HIDDENICP
mirnaData <- mirnaData %>% distinct(sample, .keep_all = TRUE)
RSeqData <- RSeqData %>% distinct(sample, .keep_all = TRUE)

comm.mirnas <-
  intersect(miRNA_gene_universe_lasso$miRNA, colnames(mirnaData))
mirD <- mirnaData[, comm.mirnas]
row.names(mirD) <- mirnaData$sample

commongenes <-
  intersect(miRNA_gene_universe_lasso$DEgene, colnames(RSeqData))
RSeqData <- data.table(RSeqData)
geneD <- RSeqData[, ..commongenes]
geneD <- data.frame(geneD)
row.names(geneD) <- RSeqData$sample

common.sample <- intersect(row.names(mirD), row.names(geneD))
mirnas <- mirD[common.sample, ]
genes <- geneD[common.sample, ]

getDatabyMAD <-
  function(my_icp_pam50_matchedData,
           topk_miR,
           topk_mR) {
    # Identify significant miRNAs by using function FSbyMAD in CancerSubtypes package
    miRNAsData = FSbyMAD(t(mirnas), value = topk_miR)
    miRNAsData <- t(miRNAsData)
    miRs <- colnames(miRNAsData)
    
    # Identify significant mRNAs by using function FSbyMAD in CancerSubtypes package
    mRNAsData = FSbyMAD(t(genes), value = topk_mR)
    mRNAsData <- t(mRNAsData)
    # Remove duplicated data
    mRNAsData <- mRNAsData[, !duplicated(colnames(mRNAsData))]
    
    mRs <- colnames(mRNAsData)
    
    # Combine data
    d <- cbind(miRNAsData, mRNAsData)
    
    l = list(d = d, miRs = miRs, mRs = mRs)
    
    return(l)
  }

topk_miR <- ncol(mirnas)
topk_mR <- ncol(genes)

# Get significant miRs and mRs from matchedData
l <- getDatabyMAD(my_icp_pam50_matchedData, topk_miR, topk_mR)


##FOR LUAD,LUSC  and THCA,UCEC  , I needed to use normalize function, since standardize was producing NAN values
##FOR THCA, NEEDED TO DO IT >
# d <- cbind(mirnas, genes)
# l = list(d = d, miRs = colnames(mirnas), mRs = colnames(genes));#since there were only 2 mirnas
# ourdata<-data.frame(l$d)
#stan_ourdata<-normalize(ourdata, method = "range", range = c(0, 1), margin = 1L, on.constant = "quiet") ## syn.data has 0 and 1
# 2. Estimate causal effects
nmiR <- length(l$miRs)
nmR <- length(l$mRs)
standardizedData <-
  standardize(ourdata) ##up to here for all method it is same
# standardizedData<-normalize(ourdata, method = "range", range = c(0, 1), margin = 1L, on.constant = "quiet") ## syn.data has 0 and 1

temp = matrix(nrow = nmR, ncol = nmiR)

## define experimental settings
library(InvariantCausalPrediction)

ExpInd <- c(rep(0, nrow(standardizedData)))
noOfsample <- nrow(l$d)
ExpInd[1:round(noOfsample / 3)] <- 1
ExpInd[(round(noOfsample / 3) + 1):round((2 * noOfsample) / 3)] <- 2
ExpInd[(round((2 * noOfsample) / 3) + 1):noOfsample] <- 3
temp_maximinCoefficients = matrix(nrow = nmR, ncol = nmiR)
temp_pvalues = matrix(nrow = nmR, ncol = nmiR)

print("process started")
# Estimate causal effects
for (i in 1:nmR) {
  Y <- standardizedData[, nmiR + i]
  X <- standardizedData[, c(1:nmiR)]
  icp <-
    hiddenICP(X,
              Y,
              ExpInd,
              alpha = 0.1,
              mode = "asymptotic",
              intercept = FALSE)
  for (k in 1:nmiR) {
    temp[i, k] <- icp$betahat[k]
    temp_maximinCoefficients[i, k] <- icp$maximinCoefficients[k]
    temp_pvalues[i, k] <- icp$pvalues[k]
  }
}
colnames(temp) <- l$miRs
row.names(temp) <- l$mRs
print("process completed")


hiddenICP1 <- melt(temp)
hiddenICP1_nonzero <- hiddenICP1[hiddenICP1$value != 0, ]

ar <-
  sqldf("select * from hiddenICP1_nonzero where Var1 not like '%hsa%'")
Final_hiddenICP <- sqldf("select * from ar where Var2 like '%hsa%'")


##########
##########
### HYPERGEOMETRIC TESTS FOR COMPAIRING METHODS
###LATEST KNOWN MIRNA TARGET DATA
load("~/LATEST_KNOWN_MIRNA_GENE.Rda")


### FOR ARACNE

load(
  "~/EXTENDED_miRDriver/OV/mirDriverFold/miRDriver_RESULTS/miRNA_gene_universe_lasso.Rda"
)

commonmirna <-
  intersect(miRNA_gene_universe_lasso$miRNA,
            LATEST_KNOWN_MIRNA_GENE$miRNA)
length(commonmirna) #### 52 mirnas are known in Experimentally Validated Databases
load("~/EXTENDED_miRDriver/OV_Final_Aracne.Rda")
Final_Aracne$Var2 <- gsub("[.]", "-", Final_Aracne$Var2)
selected_mirna <- unique(Final_Aracne$Var2) ## 33 miRNAs are selected
miRNA_for_pvalue_check <-
  intersect(commonmirna, selected_mirna) ## 29 miRNAs can be checked

miRNA_pvalue_check <-
  data.table(miRNA_for_pvalue_check)##29 mirnas among selected 33 will be eligible for pvalue test
colnames(miRNA_pvalue_check) <- "miRNA"

# GENE UNIVERSE for miRNA_pvalue_check
G <- merge(miRNA_pvalue_check, miRNA_gene_universe_lasso, by = "miRNA")


Final_Aracne <- unique(Final_Aracne[, -3])
colnames(Final_Aracne) = c("gene", "miRNA")

processMirGene <- function(fileNames) {
  tryCatch({
    ##Making list1 from universe
    list1 <- G[which(G$miRNA == fileNames), ][, -1]
    list1 <- unique(list1)
    colnames(list1) = "gene"
    list2 <-
      data.table(LATEST_KNOWN_MIRNA_GENE[which(LATEST_KNOWN_MIRNA_GENE$miRNA ==
                                                 fileNames), ][, -1]) ##which operates on first column
    colnames(list2) = "gene"
    list2 <- unique(list2)
    #Making "known gene list for this miRNA"
    known <- merge(list1, list2, by = "gene")
    known <- unique(known)
    #Making "computed gene list for this miRNA"
    computed <- Final_Aracne[which(Final_Aracne$miRNA == fileNames), ]
    computed <- data.table(computed$gene)
    colnames(computed) <- "gene"
    computed <- unique(computed)
    ##Finding overlap between known and computed
    overlap <- data.table(merge(known, computed, by = "gene"))
    overlap <- unique(overlap)
    ### pvalue for this fileNames i.e. miRNA
    A = length(unique(G$DEgene))
    B = nrow(computed)
    C = nrow(known)
    
    #pvalue<-phyper(nrow(overlap),C,A-C,B,lower.tail = F)
    pvalue <- phyper(nrow(overlap) - 1, C, A - C, B, lower.tail = F)
    pval_table <-
      as.data.table(cbind(fileNames, A, B, C, nrow(overlap), pvalue))
    colnames(pval_table) <-
      c("miRNA",
        "universe",
        "computed",
        "known",
        "overlap",
        "pvalue")
    
  }, error = function(error_condition) {
    cat(
      paste0(fileNames, " : ", error_condition),
      file = "~/ERROR_FILES/AracnePval.txt",
      sep = "\n",
      append = TRUE
    )
    #return()
  }, finally = {
    
  })
  return(pval_table)
}
miRNAlist <- as.character(unique(miRNA_pvalue_check$miRNA))
Pval_Aracne <- rbindlist(lapply(miRNAlist, processMirGene))


################### ******** ##################

### FOR PROMISE
### WE NEED TO SELECT TOP 3 PERCENTILE OF INTERACTIONS

load("~/miRNA_gene_universe_lasso.Rda")

commonmirna <-
  intersect(miRNA_gene_universe_lasso$miRNA,
            LATEST_KNOWN_MIRNA_GENE$miRNA)
Final_ProMISe <-
  Final_ProMISe[Final_ProMISe$value >= quantile(Final_ProMISe$value, 0.97), ]
Final_ProMISe$Var2 <- gsub("[.]", "-", Final_ProMISe$Var2)
selected_mirna <- unique(Final_ProMISe$Var2)
miRNA_for_pvalue_check <- intersect(commonmirna, selected_mirna)

miRNA_pvalue_check <- data.table(miRNA_for_pvalue_check)
colnames(miRNA_pvalue_check) <- "miRNA"

# GENE UNIVERSE for miRNA_pvalue_check
G <-
  unique(merge(miRNA_pvalue_check, miRNA_gene_universe_lasso, by = "miRNA"))


Final_ProMISe <- unique(Final_ProMISe[, -3])
colnames(Final_ProMISe) = c("gene", "miRNA")

processMirGene <- function(fileNames) {
  tryCatch({
    ##Making list1 from universe
    list1 <- G[which(G$miRNA == fileNames), ][, -1]
    list1 <- unique(list1)
    colnames(list1) = "gene"
    list2 <-
      data.table(LATEST_KNOWN_MIRNA_GENE[which(LATEST_KNOWN_MIRNA_GENE$miRNA ==
                                                 fileNames), ][, -1]) ##which operates on first column
    colnames(list2) = "gene"
    list2 <- unique(list2)
    #Making "known gene list for this miRNA"
    known <- merge(list1, list2, by = "gene")
    known <- unique(known)
    #Making "computed gene list for this miRNA"
    computed <-
      Final_ProMISe[which(Final_ProMISe$miRNA == fileNames), ]
    computed <- data.table(computed$gene)
    colnames(computed) <- "gene"
    computed <- unique(computed)
    ##Finding overlap between known and computed
    overlap <- data.table(merge(known, computed, by = "gene"))
    overlap <- unique(overlap)
    ### pvalue for this fileNames i.e. miRNA
    A = length(unique(G$DEgene))
    B = nrow(computed)
    C = nrow(known)
    pvalue <- phyper(nrow(overlap) - 1, C, A - C, B, lower.tail = F)
    pval_table <-
      as.data.table(cbind(fileNames, A, B, C, nrow(overlap), pvalue))
    colnames(pval_table) <-
      c("miRNA",
        "universe",
        "computed",
        "known",
        "overlap",
        "pvalue")
  }, error = function(error_condition) {
    cat(
      paste0(fileNames, " : ", error_condition),
      file = "~/ERROR_FILES/PromisePval.txt",
      sep = "\n",
      append = TRUE
    )
    #return()
  }, finally = {
    
  })
  return(pval_table)
}
miRNAlist <- as.character(unique(miRNA_pvalue_check$miRNA))
Pval_ProMISe <- rbindlist(lapply(miRNAlist, processMirGene))


################### ******* ###################

### FOR HIDDENICP

load(
  "~/EXTENDED_miRDriver/OV/mirDriverFold/miRDriver_RESULTS/miRNA_gene_universe_lasso.Rda"
)
commonmirna <-
  intersect(miRNA_gene_universe_lasso$miRNA,
            LATEST_KNOWN_MIRNA_GENE$miRNA)
Final_hiddenICP <-
  Final_hiddenICP[Final_hiddenICP$value >= quantile(Final_hiddenICP$value, 0.97), ]
Final_hiddenICP$Var2 <- gsub("[.]", "-", Final_hiddenICP$Var2)
selected_mirna <- unique(Final_hiddenICP$Var2)
miRNA_for_pvalue_check <- intersect(commonmirna, selected_mirna)

miRNA_pvalue_check <- data.table(miRNA_for_pvalue_check)
colnames(miRNA_pvalue_check) <- "miRNA"

# GENE UNIVERSE for miRNA_pvalue_check
G <-
  unique(merge(miRNA_pvalue_check, miRNA_gene_universe_lasso, by = "miRNA"))


Final_hiddenICP <- unique(Final_hiddenICP[, -3])
colnames(Final_hiddenICP) = c("gene", "miRNA")

processMirGene <- function(fileNames) {
  tryCatch({
    ##Making list1 from universe
    list1 <- G[which(G$miRNA == fileNames), ][, -1]
    list1 <- unique(list1)
    colnames(list1) = "gene"
    list2 <-
      data.table(LATEST_KNOWN_MIRNA_GENE[which(LATEST_KNOWN_MIRNA_GENE$miRNA ==
                                                 fileNames), ][, -1]) ##which operates on first column
    colnames(list2) = "gene"
    list2 <- unique(list2)
    #Making "known gene list for this miRNA"
    known <- merge(list1, list2, by = "gene")
    known <- unique(known)
    #Making "computed gene list for this miRNA"
    computed <-
      Final_hiddenICP[which(Final_hiddenICP$miRNA == fileNames), ]
    computed <- data.table(computed$gene)
    colnames(computed) <- "gene"
    computed <- unique(computed)
    ##Finding overlap between known and computed
    overlap <- data.table(merge(known, computed, by = "gene"))
    overlap <- unique(overlap)
    ### pvalue for this fileNames i.e. miRNA
    A = length(unique(G$DEgene))
    B = nrow(computed)
    C = nrow(known)
    
    #pvalue<-phyper(nrow(overlap),C,A-C,B,lower.tail = F)
    pvalue <- phyper(nrow(overlap) - 1, C, A - C, B, lower.tail = F)
    pval_table <-
      as.data.table(cbind(fileNames, A, B, C, nrow(overlap), pvalue))
    colnames(pval_table) <-
      c("miRNA",
        "universe",
        "computed",
        "known",
        "overlap",
        "pvalue")
    #return(data.table(pval_table))
  }, error = function(error_condition) {
    cat(
      paste0(fileNames, " : ", error_condition),
      file = "~/ERROR_FILES/HiddenICPPval.txt",
      sep = "\n",
      append = TRUE
    )
    #return()
  }, finally = {
    
  })
  return(pval_table)
}
miRNAlist <- as.character(unique(miRNA_pvalue_check$miRNA))
Pval_hiddenICP <- rbindlist(lapply(miRNAlist, processMirGene))


################### ******* ###################

### FOR IDAFAST

commonmirna <-
  intersect(miRNA_gene_universe_lasso$miRNA,
            LATEST_KNOWN_MIRNA_GENE$miRNA)
Final_IdaFast <-
  Final_IdaFast[Final_IdaFast$value >= quantile(Final_IdaFast$value, 0.965), ]
Final_IdaFast$Var2 <- gsub("[.]", "-", Final_IdaFast$Var2)
selected_mirna <- unique(Final_IdaFast$Var2)
miRNA_for_pvalue_check <- intersect(commonmirna, selected_mirna)

miRNA_pvalue_check <- data.table(miRNA_for_pvalue_check)
colnames(miRNA_pvalue_check) <- "miRNA"

# GENE UNIVERSE for miRNA_pvalue_check
G <-
  unique(merge(miRNA_pvalue_check, miRNA_gene_universe_lasso, by = "miRNA"))


Final_IdaFast <- unique(Final_IdaFast[, -3])
colnames(Final_IdaFast) = c("gene", "miRNA")

processMirGene <- function(fileNames) {
  tryCatch({
    ##Making list1 from universe
    list1 <- G[which(G$miRNA == fileNames), ][, -1]
    list1 <- unique(list1)
    colnames(list1) = "gene"
    list2 <-
      data.table(LATEST_KNOWN_MIRNA_GENE[which(LATEST_KNOWN_MIRNA_GENE$miRNA ==
                                                 fileNames), ][, -1]) ##which operates on first column
    colnames(list2) = "gene"
    list2 <- unique(list2)
    #Making "known gene list for this miRNA"
    known <- merge(list1, list2, by = "gene")
    known <- unique(known)
    #Making "computed gene list for this miRNA"
    computed <-
      Final_IdaFast[which(Final_IdaFast$miRNA == fileNames), ]
    computed <- data.table(computed$gene)
    colnames(computed) <- "gene"
    computed <- unique(computed)
    ##Finding overlap between known and computed
    overlap <- data.table(merge(known, computed, by = "gene"))
    overlap <- unique(overlap)
    ### pvalue for this fileNames i.e. miRNA
    A = length(unique(G$DEgene))
    B = nrow(computed)
    C = nrow(known)
    pvalue <- phyper(nrow(overlap) - 1, C, A - C, B, lower.tail = F)
    pval_table <-
      as.data.table(cbind(fileNames, A, B, C, nrow(overlap), pvalue))
    colnames(pval_table) <-
      c("miRNA",
        "universe",
        "computed",
        "known",
        "overlap",
        "pvalue")
    #return(data.table(pval_table))
  }, error = function(error_condition) {
    cat(
      paste0(fileNames, " : ", error_condition),
      file = "~/ERROR_FILES/IdaFastPval.txt",
      sep = "\n",
      append = TRUE
    )
    #return()
  }, finally = {
    
  })
  return(pval_table)
}
miRNAlist <- as.character(unique(miRNA_pvalue_check$miRNA))
Pval_IdaFast <- rbindlist(lapply(miRNAlist, processMirGene))


### FOR JOINTIDA
commonmirna <-
  intersect(miRNA_gene_universe_lasso$miRNA,
            LATEST_KNOWN_MIRNA_GENE$miRNA)

Final_JointIda <-
  Final_JointIda[Final_JointIda$value >= quantile(Final_JointIda$value, 0.965), ]
Final_JointIda$Var2 <- gsub("[.]", "-", Final_JointIda$Var2)
selected_mirna <- unique(Final_JointIda$Var2)
miRNA_for_pvalue_check <- intersect(commonmirna, selected_mirna)

miRNA_pvalue_check <- data.table(miRNA_for_pvalue_check)
colnames(miRNA_pvalue_check) <- "miRNA"


G <-
  unique(merge(miRNA_pvalue_check, miRNA_gene_universe_lasso, by = "miRNA"))


Final_JointIda <- unique(Final_JointIda[, -3])
colnames(Final_JointIda) = c("gene", "miRNA")

processMirGene <- function(fileNames) {
  tryCatch({
    list1 <- G[which(G$miRNA == fileNames), ][, -1]
    list1 <- unique(list1)
    colnames(list1) = "gene"
    list2 <-
      data.table(LATEST_KNOWN_MIRNA_GENE[which(LATEST_KNOWN_MIRNA_GENE$miRNA ==
                                                 fileNames), ][, -1]) ##which operates on first column
    colnames(list2) = "gene"
    list2 <- unique(list2)
    #Making "known gene list for this miRNA"
    known <- merge(list1, list2, by = "gene")
    known <- unique(known)
    #Making "computed gene list for this miRNA"
    computed <-
      Final_JointIda[which(Final_JointIda$miRNA == fileNames), ]
    computed <- data.table(computed$gene)
    colnames(computed) <- "gene"
    computed <- unique(computed)
    ##Finding overlap between known and computed
    overlap <- data.table(merge(known, computed, by = "gene"))
    overlap <- unique(overlap)
    
    A = length(unique(G$DEgene))
    B = nrow(computed)
    C = nrow(known)
    pvalue <- phyper(nrow(overlap) - 1, C, A - C, B, lower.tail = F)
    pval_table <-
      as.data.table(cbind(fileNames, A, B, C, nrow(overlap), pvalue))
    colnames(pval_table) <-
      c("miRNA",
        "universe",
        "computed",
        "known",
        "overlap",
        "pvalue")
  }, error = function(error_condition) {
    cat(
      paste0(fileNames, " : ", error_condition),
      file = "~/ERROR_FILES/JointIdaPval.txt",
      sep = "\n",
      append = TRUE
    )
    
  }, finally = {
    
  })
  return(pval_table)
}
miRNAlist <- as.character(unique(miRNA_pvalue_check$miRNA))
Pval_JointIda <- rbindlist(lapply(miRNAlist, processMirGene))

################### ******* ###################
