# Supplementary material for: Computing microRNA-gene interaction networks in pan-cancer using miRDriver
Source: Sci Rep. 2022 Mar 8;12:3717. doi: 10.1038/s41598-022-07628-z (PMC8904490; doi:10.1038/s41598-022-07628-z)
Supplement: Supplementary file 34 — Supplementary Information 34. [file 41598_2022_7628_MOESM34_ESM.zip › miRDriver_Code4_targets_enrichment.txt]

## Enrichment for genes checked whether these genes were enriched in the biological pathways and GO terms. 
## We performed pathway enrichment analysis with the pathways in REACTOME and KEGG databases. 
## Hallmark gene set from the MSigDB25 database and GO enrichment in this script
## The associated datasets can be accessed from EVALUATION_DATASETS and CANCER_DATASETS in figshare.com url provided in the manuscript. 
## This script is used for individual cancer type
## This script can be used to produce Table 5, Table 6 and Supplemental Table S3 of the manuscript.
## Created By: Banabithi Bose
## Date Created: 5/1/2019

library(clusterProfiler)
library(org.Hs.eg.db)
library(topGO)
library(Rgraphviz)
library(enrichplot)

load("~/Final_gene_mirna_network70.Rda")
selected.targets<-unique(Final_gene_mirna_network$genes)

gene_mirna_network<-unique(Final_gene_mirna_network[,-3])
x1<-data.table(table(gene_mirna_network$genes))

genes<-x1
gene.df <- bitr(genes$V1, fromType = "SYMBOL",
                toType = "ENTREZID",
                OrgDb = org.Hs.eg.db)
if(nrow(gene.df)==0){
  d<-data.frame(f,"","","")
  colnames(d)<-c("cancer","gene.set","hallmark","p.adjust")
}else{
x<-as.vector(gene.df$ENTREZID)

##########Cancer Hallmark gene enrichment 
h <- read.gmt("~/h.all.v6.2.entrez.gmt")

egmt <- enricher(x, TERM2GENE=h)

if(is.null(egmt)){
  d<-data.frame(f,"","","")
  colnames(d)<-c("cancer","gene.set","hallmark","p.adjust")
}else{
d<-data.table(cbind(f,paste(egmt@gene, collapse = ','),data.frame(egmt@result$Description),data.frame(egmt@result$p.adjust)))
colnames(d)<-c("cancer","gene.set","hallmark","p.adjust")}}

gene.hallmark1<-d
gene.hallmark1$p.adjust<-as.numeric(as.character(top.gene.hallmark1$p.adjust))
gene.hallmark<-top.gene.hallmark1[top.gene.hallmark1$p.adjust < 0.05,]

###### GO ENRICHMENT ######
  selected.targets<-unique(Final_gene_mirna_network$genes)
  
  gene_mirna_network<-unique(Final_gene_mirna_network[,-3])
  genes<-data.table(table(gene_mirna_network$genes))
  gene.df <- bitr(genes$V1, fromType = "SYMBOL",
                  toType = "ENTREZID",
                  OrgDb = org.Hs.eg.db)
  if(nrow(gene.df)==0){
    d<-data.frame(f,"","","","","")
    c("cancer","gene.set","ontology","GO.id","GO.all","p.adjust")
  }else{
  x<-as.vector(gene.df$ENTREZID)##461 genes
  g <- read.gmt("~/c5.all.v6.2.entrez.gmt")
  
  go<-enrichGO(x, OrgDb='org.Hs.eg.db', keyType = "ENTREZID", ont = "ALL",
               pvalueCutoff = 0.05, pAdjustMethod = "BH", universe=g$gene,
               qvalueCutoff = 0.2,
               readable = FALSE, pool = FALSE)
  if(is.null(go)|nrow(go@result)==0){
    d<-data.frame(f,"","","","","")
    colnames(d)<-c("cancer","gene.set","ontology","GO.id","GO.all","p.adjust")
  }else{
  goAll<-go@result[,c(1,2,3,7)]
  d<-data.table(cbind(f,paste(go@gene, collapse = ','),goAll))
  colnames(d)<-c("cancer","gene.set","ontology","GO.id","GO.all","p.adjust")
  }}

gene.go1<-d
gene.go1$p.adjust<-as.numeric(as.character(gene.go1$p.adjust))
gene.go<-gene.go1[gene.go1$p.adjust < 0.05,]


###KEGG

  selected.targets<-unique(Final_gene_mirna_network$genes)
  
  gene_mirna_network<-unique(Final_gene_mirna_network[,-3])
  x1<-data.table(table(gene_mirna_network$genes))
  genes<-x1

  gene.df <- bitr(genes$V1, fromType = "SYMBOL",
                  toType = "ENTREZID",
                  OrgDb = org.Hs.eg.db)
  if(nrow(gene.df)==0){
    d<-data.frame(f,"","","")
    colnames(d)<-c("cancer","gene.set","kegg","p.adjust")
  }else{
    x<-as.vector(gene.df$ENTREZID)
    
    ##########Cancer Hallmark gene enrichment 
    k <- read.gmt("~/c2.cp.kegg.v6.2.entrez.gmt")
    ekegg <- enricher(x, TERM2GENE=k)

    if(is.null(ekegg)){
      d<-data.frame(f,"","","")
      colnames(d)<-c("cancer","gene.set","kegg","p.adjust")
    }else{
      d<-data.table(cbind(f,paste(ekegg@gene, collapse = ','),data.frame(ekegg@result$Description),data.frame(ekegg@result$p.adjust)))
      colnames(d)<-c("cancer","gene.set","kegg","p.adjust")}}

gene.kegg1<-d
gene.kegg1$p.adjust<-as.numeric(as.character(gene.kegg1$p.adjust))
gene.kegg<-gene.kegg1[gene.kegg1$p.adjust < 0.05,]


##REACTOME
library(pathfindR)
  selected.targets<-unique(Final_gene_mirna_network$genes)
  
  gene_mirna_network<-unique(Final_gene_mirna_network[,-3])
  x1<-data.table(table(gene_mirna_network$genes))
  genes<-x1
  
  reactome<-enrichment(
    input_genes=genes$V1,
    genes_by_term = pathfindR::reactome_genes,
    term_descriptions = pathfindR::reactome_descriptions,
    adj_method = "bonferroni",
    enrichment_threshold = 0.05,
    sig_genes_vec=genes$V1,
    background_genes=unlist(reactome_genes))
  
   
    
    if(is.null(reactome)){
      d<-data.frame(f,"","","","")
      colnames(d)<-c("cancer","gene.set","reactome.id","pathway","p.adjust")
    }else{
      d<-data.table(cbind(f,paste(genes$V1, collapse = ','),reactome[,c(1,2,5)]))
      colnames(d)<-c("cancer","gene.set","reactome.id","pathway","p.adjust")
      }
  

gene.reactome1<-d
gene.reactome1$p.adjust<-as.numeric(as.character(gene.reactome1$p.adjust))
gene.reactome<-gene.reactome1[gene.reactome1$p.adjust < 0.05,]
