# Supplementary material for: Computing microRNA-gene interaction networks in pan-cancer using miRDriver
Source: Sci Rep. 2022 Mar 8;12:3717. doi: 10.1038/s41598-022-07628-z (PMC8904490; doi:10.1038/s41598-022-07628-z)
Supplement: Supplementary file 34 — Supplementary Information 34. [file 41598_2022_7628_MOESM34_ESM.zip › miRDriver_Code5_common_mirnas.txt]

## Finding common and cancer specific mirnas and GO term enrichment of the computed targets of the common miRNAs
## The associated datasets can be accessed from EVALUATION_DATASETS and CANCER_DATASETS in figshare.com url provided in the manuscript. 
## This script can be used to produce Table 7, Table 8 and Supplemental Table S4 of the manuscript.
## Created By: Banabithi Bose
## Date Created: 5/1/2019

library(clusterProfiler)
library(org.Hs.eg.db)

load("~/EXTENDED_miRDriver/RESULTS/all_gene_mirna_network.70.rda")
all_gene_mirna_network <- unique(all_gene_mirna_network[, c(1, 3)])
x <- data.table(table(as.character(all_gene_mirna_network$mirna)))

cancer_specific_mirnas <- x[x$N == 1, ]$V1 ##242 mirnas
cancer_common_mirnas <-
  data.table(x[x$N >= 8, ]$V1)##22 mirnas common in at least 8 cancers
colnames(cancer_common_mirnas) <- "mirna"

###TARGETS OF COMMON MIRNAS

load("~/EXTENDED_miRDriver/RESULTS/all_gene_mirna_network.70.rda")
all_gene_mirna_network <- unique(all_gene_mirna_network[, c(1, 2, 3)])
targets.of.common.mirnas1 <-
  unique(merge(cancer_common_mirnas, all_gene_mirna_network, by = "mirna"))
targets.of.common.mirnas <-
  unique(targets.of.common.mirnas1[, 3])##1168 genes are targeted by at least one common miRNAs among 22

#GO ENRICHMENT
gene.df <- bitr(
  targets.of.common.mirnas$genes,
  fromType = "SYMBOL",
  toType = "ENTREZID",
  OrgDb = org.Hs.eg.db
)
x <- as.vector(gene.df$ENTREZID)##1161 genes
g <- read.gmt("~/c5.all.v6.2.entrez.gmt")

go <-
  enrichGO(
    x,
    OrgDb = 'org.Hs.eg.db',
    keyType = "ENTREZID",
    ont = "ALL",
    pvalueCutoff = 0.05,
    pAdjustMethod = "BH",
    universe = g$gene,
    qvalueCutoff = 0.2,
    readable = FALSE,
    pool = FALSE
  )
goAll <- go@result[, c(1, 2, 3, 7)]
goterms.all.1161targets.of.22common.mirnas <-
  goAll[goAll$p.adjust < 0.05, ]
