# Supplementary material for: Computing microRNA-gene interaction networks in pan-cancer using miRDriver
Source: Sci Rep. 2022 Mar 8;12:3717. doi: 10.1038/s41598-022-07628-z (PMC8904490; doi:10.1038/s41598-022-07628-z)
Supplement: Supplementary file 34 — Supplementary Information 34. [file 41598_2022_7628_MOESM34_ESM.zip › miRDriver_Code6_all_computed_targets_enrichment.txt]

## Cancer Hallmark term and Reactome pathway enrichment of the computed targets of the computed miRNAs in pan-cancer.
## The associated datasets can be accessed from EVALUATION_DATASETS and CANCER_DATASETS in figshare.com url provided in the manuscript. 
## This script can be used to produce Table 10 and Supplemental Table S5 of the manuscript.
## Created By: Banabithi Bose
## Date Created: 5/1/2019

library(clusterProfiler)
library(org.Hs.eg.db)
library(topGO)
library(Rgraphviz)
library(enrichplot)
library(EDec)
library('statmod')
library("stringr")
library(data.table)
library(sqldf)
library(reshape)
library(reshape2)
library(stringr)
library(janitor)
library(stringr)
library(plyr)
library(readr)
library(gsubfn)
library(pathfindR)
library(parallel)
library(xlsx)
library(openxlsx)

load("~/all_gene_mirna_network.70.rda")
length(unique(all_gene_mirna_network$mirna))#556 unique mirnas
length(unique(all_gene_mirna_network$genes))#5604 unique genes

### Finding reactome pathways for each mirna's targets
Reactfun <- function(mirNames) {
  print(mirNames)
  mir_target <-
    all_gene_mirna_network[all_gene_mirna_network$mirna == mirNames, ]
  cancer <- unique(mir_target$cancer)
  genes <- unique(mir_target$genes)
  
  reactome <- enrichment(
    input_genes = genes,
    genes_by_term = pathfindR::reactome_genes,
    term_descriptions = pathfindR::reactome_descriptions,
    adj_method = "bonferroni",
    enrichment_threshold = 0.05,
    sig_genes_vec = genes,
    background_genes = unlist(reactome_genes)
  )
  
  if (is.null(reactome)) {
    d <- data.frame(paste(cancer, collapse = ','), "", "", "")
    colnames(d) <- c("cancer", "mirna", "reactome.id", "pathway")
  } else{
    d <-
      data.table(cbind(paste(cancer, collapse = ','), mirNames, reactome[, c(1, 2)]))
    colnames(d) <- c("cancer", "mirna", "reactome.id", "pathway")
  }
  
  return(d)
}
mirNames <- unique(all_gene_mirna_network$mirna)
mirna_genes_pathway <- rbindlist(lapply(mirNames, Reactfun))
length(unique(mirna_genes_pathway$mirna))#69 unique mirnas
length(unique(mirna_genes_pathway$pathway))#240 unique pathways

###### Finding cancer Hallmark pathways for each mirna's targets
load("~/all_gene_mirna_network.70.rda")
all_gene_mirna_network1 <-
  all_gene_mirna_network[!(is.na(all_gene_mirna_network$genes) |
                             all_gene_mirna_network$genes == ""),]
all_gene_mirna_network1 <- data.frame(all_gene_mirna_network1)
all_gene_mirna_network1$cancer <-
  as.character(all_gene_mirna_network1$cancer)
all_gene_mirna_network1$genes <-
  as.character(all_gene_mirna_network1$genes)
all_gene_mirna_network1$mirna <-
  as.character(all_gene_mirna_network1$mirna)

Hallfun <- function(mirNames) {
  print(mirNames)
  mirNames <- mirNames[1]
  mir_target <-
    all_gene_mirna_network1[all_gene_mirna_network1$mirna == mirNames, ]
  cancer <- unique(mir_target$cancer)
  genes <- unique(mir_target$genes)
  
  gene.df <- bitr(genes,
                  fromType = "SYMBOL",
                  toType = "ENTREZID",
                  OrgDb = org.Hs.eg.db)
  if (nrow(gene.df) == 0) {
    d <- data.frame(paste(cancer, collapse = ','), mirNames, "", "")
    colnames(d) <- c("cancer", "mirna", "hallmark", "p.adjust")
  } else{
    x <- as.vector(gene.df$ENTREZID)
    ##########Cancer Hallmark gene enrichment
    h <- read.gmt("~/h.all.v6.2.entrez.gmt")
    
    egmt <- enricher(x, TERM2GENE = h)
    if (is.null(egmt)) {
      d <- data.frame(paste(cancer, collapse = ','), mirNames, "", "")
      colnames(d) <- c("cancer", "mirna", "hallmark", "p.adjust")
    } else{
      d <-
        data.table(cbind(
          paste(cancer, collapse = ','),
          mirNames,
          data.frame(egmt@result$Description),
          data.frame(egmt@result$p.adjust)
        ))
      colnames(d) <- c("cancer", "mirna", "hallmark", "p.adjust")
    }
  }
  
  return(d)
}
mirNames <- unique(all_gene_mirna_network1$mirna)#556
mirna_genes_pathway <- rbindlist(lapply(mirNames, Hallfun))
mirna_genes_pathway$p.adjust <-
  as.numeric(as.character(mirna_genes_pathway$p.adjust))
mirna_genes_pathway <-
  mirna_genes_pathway[mirna_genes_pathway$p.adjust < 0.05, ]
length(unique(mirna_genes_pathway$mirna))#134 unique mirnas
length(unique(mirna_genes_pathway$hallmark))#38 unique pathways
