# Supplementary material for: Computing microRNA-gene interaction networks in pan-cancer using miRDriver
Source: Sci Rep. 2022 Mar 8;12:3717. doi: 10.1038/s41598-022-07628-z (PMC8904490; doi:10.1038/s41598-022-07628-z)
Supplement: Supplementary file 34 — Supplementary Information 34. [file 41598_2022_7628_MOESM34_ESM.zip › miRDriver_Code7_cancer_hallmark_and_tsg.txt]

## This script is for finding TSG-Oncogene association of computed miRNA-gene interactions using cancer Hallmark pathways.
## The associated datasets can be accessed from EVALUATION_DATASETS and CANCER_DATASETS in figshare.com url provided in the manuscript. 
## This script can be used to produce Table 11 of the manuscript.
## Created By: Banabithi Bose
## Date Created: 5/1/2019

load("~/all_gene_mirna_network.70.rda")
load("~/EXTENDED_miRDriver/RESULTS/mirna_genes_Hallpathway.70.rda")
cosmic_tsg <-
  read.table("~/EXTENDED_miRDriver/cosmic_tsg.txt", header = F)#140
cosmic_onco <-
  read.table("~/EXTENDED_miRDriver/cosmic_oncogenes.txt", header = F)#140
mirna_genes_pathway$mirna <- as.character(mirna_genes_pathway$mirna)
mirna_genes_pathway$cancer <- as.character(mirna_genes_pathway$cancer)
length(unique(mirna_genes_pathway$mirna))#134

length(unique(mirna_genes_pathway$hallmark))#38
path <- as.character(unique(mirna_genes_pathway$hallmark))
hallgene <- function(path) {
  mirnas <- mirna_genes_pathway[mirna_genes_pathway$hallmark == path, 2]
  targets <-
    all_gene_mirna_network[all_gene_mirna_network$mirna == mirnas$mirna, c(2, 4)]
  length(targets$genes)#24
  overlap2 <- intersect(as.character(cosmic_tsg$V1), targets$genes)
  overlap1 <- intersect(as.character(cosmic_onco$V1), targets$genes)
  negtative_target <- targets[targets$corr < 0, ]
  length(negtative_target$genes)#7
  overlap3 <-
    intersect(as.character(cosmic_tsg$V1), negtative_target$genes)
  
  d <-
    data.table(cbind(
      path,
      length(mirnas$mirna),
      length(targets$genes),
      length(cosmic_onco$V1),
      length(overlap1),
      length(cosmic_tsg$V1),
      length(overlap2),
      length(negtative_target$genes),
      length(overlap3)
    ))
  
  colnames(d) <-
    c(
      "hallmark",
      "mirnas",
      "targets",
      "cosmic.onco",
      "onco.over",
      "cosmic.tsg",
      "tsg.over",
      "neg.targets",
      "neg.tsg.over"
    )
  return(d)
}
x <- rbindlist(lapply(path, hallgene))

######## USING CANCER HALLMARK PATHWAYS FOR COMPUTED TARGETS AND FIND CANCER GENELIST ASSOCIATION
load("~/all_gene_mirna_network.70.rda")
load("~/mirna_genes_Hallpathway.70.rda")
load("~/PATIENT_CELL_PIPELINE1/DATAFRAMES/expressionCancerGeneList.Rda")
cosmic_onco <- CancerGeneList
common_cosmic_onco <-
  unique(intersect(all_gene_mirna_network$genes, cosmic_onco$V1))
universe <-
  length(unique(union(
    all_gene_mirna_network$genes, cosmic_onco$V1
  )))

mirna_genes_pathway$mirna <- as.character(mirna_genes_pathway$mirna)
mirna_genes_pathway$cancer <- as.character(mirna_genes_pathway$cancer)
length(unique(mirna_genes_pathway$mirna))#134
length(unique(mirna_genes_pathway$hallmark))#38
path <- as.character(unique(mirna_genes_pathway$hallmark))
cosmic_onco <- data.table(common_cosmic_onco)
colnames(cosmic_onco) <- "V1"

hallgene <- function(path) {
  mirnas <- mirna_genes_pathway[mirna_genes_pathway$hallmark == path, 2]
  targets <-
    all_gene_mirna_network[all_gene_mirna_network$mirna == mirnas$mirna, c(2, 4)]
  length(targets$genes)#24
  
  overlap1 <- intersect(as.character(cosmic_onco$V1), targets$genes)
  negtative_target <- targets[targets$corr < 0, ]
  length(negtative_target$genes)#7
  overlap2 <-
    intersect(as.character(cosmic_onco$V1), negtative_target$genes)
  
  d <-
    data.table(cbind(
      path,
      length(mirnas$mirna),
      length(targets$genes),
      length(cosmic_onco$V1),
      length(overlap1),
      length(negtative_target$genes),
      length(overlap2)
    ))
  
  colnames(d) <-
    c(
      "hallmark",
      "mirnas",
      "targets",
      "cosmic.onco",
      "onco.over",
      "neg.targets",
      "neg.tar.over"
    )
  return(d)
}

x <- rbindlist(lapply(path, hallgene))
x$cosmic.onco <- as.numeric(as.character(x$cosmic.onco))
x$onco.over <- as.numeric(as.character(x$onco.over))
x$targets <- as.numeric(as.character(x$targets))
x$neg.targets <- as.numeric(as.character(x$neg.targets))
x$neg.tar.over <- as.numeric(as.character(x$neg.tar.over))

x <- x[x$neg.tar.over > 0, ]
x$pvalue2 <-
  phyper(
    x$neg.tar.over - 1,
    x$cosmic.onco,
    universe - x$cosmic.onco,
    x$neg.targets,
    lower.tail = F
  )
y <- x[, c(1:4, 6, 7, 8, 10)]
y <- y[y$pvalue2 < 0.05, ]
