# Supplementary material for: Computing microRNA-gene interaction networks in pan-cancer using miRDriver
Source: Sci Rep. 2022 Mar 8;12:3717. doi: 10.1038/s41598-022-07628-z (PMC8904490; doi:10.1038/s41598-022-07628-z)
Supplement: Supplementary file 34 — Supplementary Information 34. [file 41598_2022_7628_MOESM34_ESM.zip › miRDriver_Code8_Umap_plots_and_classification.txt]

## This script is for finding subtype-specific gene signatures using log TPM expression values in BRCA, LGG, LUSC and PAAD.
## The associated datasets can be accessed from EVALUATION_DATASETS and CANCER_DATASETS in figshare.com url provided in the manuscript. 
## This script can be used to produce Figure 2 of the manuscript.
## Created By: Banabithi Bose
## Date Created: 5/1/2019


##UMAP function
umap <-
  function(mydata,
           labels = FALSE,
           printres = FALSE,
           seed = FALSE,
           axistextsize = 35,
           legendtextsize = 35,
           dotsize = 5,
           textlabelsize = 15,
           legendtitle = 'Group',
           controlscale = FALSE,
           scale = 1,
           low = 'grey',
           high = 'red',
           colvec = c(
             "skyblue",
             "gold",
             "violet",
             "darkorchid",
             "slateblue",
             "forestgreen",
             "violetred",
             "orange",
             "midnightblue",
             "grey31",
             "black"
           ),
           printheight = 10,
           printwidth = 30,
           text = FALSE) {
    ## basic error handling
    
    if (controlscale == TRUE &&
        class(labels) %in% c("character", "factor") &&
        scale %in% c(1, 2)) {
      stop("when categorical labels, use scale=3")
    }
    if (controlscale == TRUE &&
        class(labels) %in% c("numeric") && scale %in% c(3)) {
      stop("when continuous labels, use scale=1 or scale=2")
    }
    if (controlscale == FALSE && scale %in% c(2, 3)) {
      warning("if your trying to control the scale, please set controlscale=TRUE")
    }
    if (sum(is.na(labels)) > 0 &&
        class(labels) %in% c('character', 'factor')) {
      warning("there is NA values in the labels vector, setting to unknown")
      labels <- as.character(labels)
      labels[is.na(labels)] <- 'Unknown'
    }
    if (sum(is.na(text)) > 0 &&
        class(text) %in% c('character', 'factor')) {
      warning("there is NA values in the text vector, setting to unknown")
      text <- as.character(text)
      text[is.na(text)] <- 'Unknown'
    }
    
    ##
    
    message('***UMAP wrapper function***')
    message('running...')
    
    if (seed != FALSE) {
      set.seed(seed)
    }
    
    if (labels[1] == FALSE && text[1] == FALSE) {
      umap <- umap::umap(t(as.matrix(mydata)))
      scores <- data.frame(umap$layout) # PC score matrix
      
      p <-
        ggplot(data = scores, aes(x = X1, y = X2)) + geom_point(colour = 'skyblue', size = dotsize) +
        theme_bw() +
        theme(
          legend.position = "none",
          panel.grid.major = element_blank(),
          panel.grid.minor = element_blank(),
          axis.text.y = element_text(size = axistextsize, colour = 'black'),
          axis.text.x = element_text(size = axistextsize, colour = 'black'),
          axis.title.x = element_text(size = axistextsize),
          axis.title.y = element_text(size = axistextsize)
        ) +
        scale_colour_manual(values = colvec)
      
      if (printres == TRUE) {
        message('printing UMAP to current directory...')
        png(
          'UMAP.png',
          height = printheight,
          width = printwidth,
          units = 'cm',
          res = 900,
          type = 'cairo'
        )
        print(p) # print ggplot CDF in main plotting window
        dev.off()
      }
      
    } else if (labels[1] != FALSE && text[1] == FALSE) {
      ##### KEY
      
      umap <- umap::umap(t(as.matrix(mydata)))
      scores <- data.frame(umap$layout) # PC score matrix
      
      if (controlscale == TRUE) {
        if (scale == 1) {
          p <-
            ggplot(data = scores, aes(x = X1, y = X2)) + geom_point(aes(colour = labels), size = dotsize) +
            theme_bw() +
            theme(
              panel.grid.major = element_blank(),
              panel.grid.minor = element_blank(),
              axis.text.y = element_text(size = axistextsize, colour = 'black'),
              axis.text.x = element_text(size = axistextsize, colour = 'black'),
              axis.title.x = element_text(size = axistextsize),
              axis.title.y = element_text(size = axistextsize),
              legend.title = element_text(size = legendtextsize),
              legend.text = element_text(size = legendtextsize)
            ) +
            #guides(colour=guide_legend(title=legendtitle)) +
            labs(colour = legendtitle) + scale_colour_distiller(palette = "Spectral")
          #scale_colour_gradient(low="red", high="white")
        } else if (scale == 2) {
          p <-
            ggplot(data = scores, aes(x = X1, y = X2)) + geom_point(aes(colour = labels), size = dotsize) +
            theme_bw() +
            theme(
              panel.grid.major = element_blank(),
              panel.grid.minor = element_blank(),
              axis.text.y = element_text(size = axistextsize, colour = 'black'),
              axis.text.x = element_text(size = axistextsize, colour = 'black'),
              axis.title.x = element_text(size = axistextsize),
              axis.title.y = element_text(size = axistextsize),
              legend.title = element_text(size = legendtextsize),
              legend.text = element_text(size = legendtextsize)
            ) +
            #guides(colour=guide_legend(title=legendtitle)) +
            labs(colour = legendtitle) + #scale_colour_distiller(palette = "Spectral")
            scale_colour_gradient(low = low, high = high)
        } else if (scale == 3) {
          p <-
            ggplot(data = scores, aes(x = X1, y = X2)) + geom_point(aes(colour = labels), size = dotsize) +
            theme_bw() +
            theme(
              panel.grid.major = element_blank(),
              panel.grid.minor = element_blank(),
              axis.text.y = element_text(size = axistextsize, colour = 'black'),
              axis.text.x = element_text(size = axistextsize, colour = 'black'),
              axis.title.x = element_text(size = axistextsize),
              axis.title.y = element_text(size = axistextsize),
              legend.title = element_text(size = legendtextsize),
              legend.text = element_text(size = legendtextsize)
            ) +
            #guides(colour=guide_legend(title=legendtitle)) +
            labs(colour = legendtitle) +
            scale_colour_manual(values = colvec)
        }
      } else{
        p <-
          ggplot(data = scores, aes(x = X1, y = X2)) + geom_point(aes(colour = labels), size = dotsize) +
          theme_bw() +
          theme(
            panel.grid.major = element_blank(),
            panel.grid.minor = element_blank(),
            axis.text.y = element_text(size = axistextsize, colour = 'black'),
            axis.text.x = element_text(size = axistextsize, colour = 'black'),
            axis.title.x = element_text(size = axistextsize),
            axis.title.y = element_text(size = axistextsize),
            legend.title = element_text(size = legendtextsize),
            legend.text = element_text(size = legendtextsize)
          ) +
          #guides(colour=guide_legend(title=legendtitle)) +
          labs(colour = legendtitle)
      }
      
      if (printres == TRUE) {
        message('printing UMAP to current directory...')
        png(
          'UMAPlabeled.png',
          height = printheight,
          width = printwidth,
          units = 'cm',
          res = 900,
          type = 'cairo'
        )
        print(p) # print ggplot CDF in main plotting window
        dev.off()
      }
      
    } else if (labels[1] != FALSE && text[1] != FALSE) {
      ##### KEY
      
      umap <- umap::umap(t(as.matrix(mydata)))
      scores <- data.frame(umap$layout) # PC score matrix
      scores$label <- text
      
      if (controlscale == TRUE) {
        if (scale == 1) {
          p <-
            ggplot(data = scores, aes(
              x = X1,
              y = X2,
              label = label
            )) + geom_point(aes(colour = labels), size = dotsize) +
            theme_bw() +
            theme(
              panel.grid.major = element_blank(),
              panel.grid.minor = element_blank(),
              axis.text.y = element_text(size = axistextsize, colour = 'black'),
              axis.text.x = element_text(size = axistextsize, colour = 'black'),
              axis.title.x = element_text(size = axistextsize),
              axis.title.y = element_text(size = axistextsize),
              legend.title = element_text(size = legendtextsize),
              legend.text = element_text(size = legendtextsize)
            ) +
            #guides(colour=guide_legend(title=legendtitle)) +
            labs(colour = legendtitle) + scale_colour_distiller(palette = "Spectral") + geom_text(vjust =
                                                                                                    "inward",
                                                                                                  hjust = "inward",
                                                                                                  size = textlabelsize)
          #scale_colour_gradient(low="red", high="white")
        } else if (scale == 2) {
          p <-
            ggplot(data = scores, aes(
              x = X1,
              y = X2,
              label = label
            )) + geom_point(aes(colour = labels), size = dotsize) +
            theme_bw() +
            theme(
              panel.grid.major = element_blank(),
              panel.grid.minor = element_blank(),
              axis.text.y = element_text(size = axistextsize, colour = 'black'),
              axis.text.x = element_text(size = axistextsize, colour = 'black'),
              axis.title.x = element_text(size = axistextsize),
              axis.title.y = element_text(size = axistextsize),
              legend.title = element_text(size = legendtextsize),
              legend.text = element_text(size = legendtextsize)
            ) +
            #guides(colour=guide_legend(title=legendtitle)) +
            labs(colour = legendtitle) + #scale_colour_distiller(palette = "Spectral")
            scale_colour_gradient(low = low, high = high) + geom_text(vjust =
                                                                        "inward",
                                                                      hjust = "inward",
                                                                      size = textlabelsize)
        } else if (scale == 3) {
          p <-
            ggplot(data = scores, aes(
              x = X1,
              y = X2,
              label = label
            )) + geom_point(aes(colour = labels), size = dotsize) +
            theme_bw() +
            theme(
              panel.grid.major = element_blank(),
              panel.grid.minor = element_blank(),
              axis.text.y = element_text(size = axistextsize, colour = 'black'),
              axis.text.x = element_text(size = axistextsize, colour = 'black'),
              axis.title.x = element_text(size = axistextsize),
              axis.title.y = element_text(size = axistextsize),
              legend.title = element_text(size = legendtextsize),
              legend.text = element_text(size = legendtextsize)
            ) +
            #guides(colour=guide_legend(title=legendtitle)) +
            labs(colour = legendtitle) +
            scale_colour_manual(values = colvec) + geom_text(vjust = "inward",
                                                             hjust = "inward",
                                                             size = textlabelsize)
        }
      } else{
        p <-
          ggplot(data = scores, aes(x = X1, y = X2, label = label)) + geom_point(aes(colour = labels), size = dotsize) +
          theme_bw() +
          theme(
            panel.grid.major = element_blank(),
            panel.grid.minor = element_blank(),
            axis.text.y = element_text(size = axistextsize, colour = 'black'),
            axis.text.x = element_text(size = axistextsize, colour = 'black'),
            axis.title.x = element_text(size = axistextsize),
            axis.title.y = element_text(size = axistextsize),
            legend.title = element_text(size = legendtextsize),
            legend.text = element_text(size = legendtextsize)
          ) +
          #guides(colour=guide_legend(title=legendtitle)) +
          labs(colour = legendtitle) + geom_text(vjust = "inward",
                                                 hjust = "inward",
                                                 size = textlabelsize)
      }
      
      if (printres == TRUE) {
        message('printing UMAP to current directory...')
        png(
          'UMAPlabeled.png',
          height = printheight,
          width = printwidth,
          units = 'cm',
          res = 900,
          type = 'cairo'
        )
        print(p) # print ggplot CDF in main plotting window
        dev.off()
      }
      
    } else if (labels[1] == FALSE && text[1] != FALSE) {
      umap <- umap::umap(t(as.matrix(mydata)))
      scores <- data.frame(umap$layout) # PC score matrix
      scores$label <- text
      
      p <-
        ggplot(data = scores, aes(x = X1, y = X2, label = label)) +
        geom_point(aes(colour = factor(rep(1, ncol(
          mydata
        )))), size = dotsize) +
        theme_bw() +
        theme(
          legend.position = "none",
          panel.grid.major = element_blank(),
          panel.grid.minor = element_blank(),
          axis.text.y = element_text(size = axistextsize, colour = 'black'),
          axis.text.x = element_text(size = axistextsize, colour = 'black'),
          axis.title.x = element_text(size = axistextsize),
          axis.title.y = element_text(size = axistextsize)
        ) +
        scale_colour_manual(values = colvec) + geom_text(vjust = "inward",
                                                         hjust = "inward",
                                                         size = textlabelsize)
      
      if (printres == TRUE) {
        message('printing UMAP to current directory...')
        png(
          'UMAP.png',
          height = printheight,
          width = printwidth,
          units = 'cm',
          res = 900,
          type = 'cairo'
        )
        print(p) # print ggplot CDF in main plotting window
        dev.off()
      }
      
    }
    
    message('done.')
    
    return(p)
  }

library(readxl)
library(fossil)
library(caret)
library(TCGAbiolinks)


load("~/Final_gene_mirna_network70.Rda")
x <- data.table(table(Final_gene_mirna_network$genes))
quantile(x$N, 0.90)
selected.top.genes <- x[x$N >= quantile(x$N, 0.90), ]$V1 #119
selected.top.genes <- selected.top.genes[2:119]
selected.top.genes <- data.table(selected.top.genes[2:119]) #118

###BRCA subtype

subtype_info <- read_xlsx(path = "~/BRCA_subtype.xlsx")
subtype_info <-
  subtype_info[subtype_info$data.source == "TCGA", ][, c(1, 4)]
colnames(subtype_info) <- c("sample", "subtype")
subtype_info <- unique(subtype_info)

##Classification with the top-ranked genes
data_dir <- "~/"

tumor_file = 'TCGA_mat.tsv'

TCGA_mat <-  readr::read_tsv(file.path(data_dir, tumor_file)) %>%
  as.data.frame() %>%
  tibble::column_to_rownames('Gene') %>%
  as.matrix() %>%
  t()

y <- data.table(row.names(TCGA_mat))
colnames(y) <- "sample"
TCGA_mat1 <- cbind(y, TCGA_mat)
TCGA_mat1$sample <- gsub("[_]", "-", TCGA_mat1$sample)
TCGA_mat1 <- data.table(TCGA_mat1)
colnames(selected.top.genes) <- "Group.1"
selected.top.genes1 <-
  intersect(selected.top.genes$Group.1, colnames(TCGA_mat1))


TCGA_mat2 <- TCGA_mat1[, ..selected.top.genes1]
TCGA_mat3 <- cbind(y, TCGA_mat2)
TCGA_mat4 <- merge(TCGA_mat3, subtype_info, by = "sample")
TCGA_mat5 <- TCGA_mat4[, -1]
TCGA_mat5 <- as.data.frame(TCGA_mat5)
row.names(TCGA_mat5) <- TCGA_mat4$sample

umap(t(TCGA_mat5[, -107, drop = TRUE]), labels = as.factor(TCGA_mat5$subtype))
##Direct clustering kmeans
km.res2 <- kmeans(TCGA_mat5[, -107, drop = TRUE], 5, nstart = 25)
km.res2 <-
  kmeans(
    TCGA_mat5[, -107, drop = TRUE],
    5,
    iter.max = 25,
    nstart = 25,
    algorithm = "MacQueen"
  )

km2 <- km.res2[["cluster"]]
umap(t(TCGA_mat5[, -107, drop = TRUE]), labels = as.factor(km2))


g1 <- km2
TCGA_mat6 <- TCGA_mat5
TCGA_mat6[TCGA_mat6$subtype == "LuminalB", ] <- 1
TCGA_mat6[TCGA_mat6$subtype == "Her2-enriched", ] <- 2
TCGA_mat6[TCGA_mat6$subtype == "LuminalA", ] <- 3
TCGA_mat6[TCGA_mat6$subtype == "Normal-like", ] <- 4
TCGA_mat6[TCGA_mat6$subtype == "Basal-like", ] <- 5
g2 <- as.integer(TCGA_mat6$subtype)

rand.index(g1, g2)#0.738
adj.rand.index(g1, g2)#0.31


##CLASSIFICATION
y <- data.table(row.names(TCGA_mat))
colnames(y) <- "sample"
TCGA_mat1 <- cbind(y, TCGA_mat)
TCGA_mat1$sample <- gsub("[_]", "-", TCGA_mat1$sample)
TCGA_mat1 <- data.table(TCGA_mat1)
colnames(selected.top.genes) <- "Group.1"
selected.top.genes1 <-
  intersect(selected.top.genes$Group.1, colnames(TCGA_mat1))#106


TCGA_mat2 <- TCGA_mat1[, ..selected.top.genes1]
TCGA_mat3 <- cbind(y, TCGA_mat2)
TCGA_mat4 <- merge(TCGA_mat3, subtype_info, by = "sample")
TCGA_mat5 <- TCGA_mat4[, -1]
TCGA_mat5 <- as.data.frame(TCGA_mat5)
D <- na.omit(TCGA_mat5)
D$class <- as.factor(as.character(D$subtype))
D <- D[, -107]
D <- na.omit(D)

# create a list of 80% of the rows in the original dataset we can use for training
validation_index <- createDataPartition(D$class, p = 0.80, list = FALSE)
# select 20% of the data for validation
validation <- D[-validation_index, ]
# use the remaining 80% of data to training and testing the models
Dtesttrain <- D[validation_index, ]

# summarize the class distribution
percentage <- prop.table(table(D$class)) * 100
cbind(freq = table(D$class), percentage = percentage)
control <- trainControl(method = "cv", number = 10)
metric <- "Accuracy"

fit.rf <-
  train(
    class ~ .,
    data = Dtesttrain,
    method = "rf",
    metric = metric,
    trControl = control
  )
predictions <- predict(fit.rf, validation)
confusionMatrix(predictions, as.factor(as.character(validation$class)))


result <-
  confusionMatrix(predictions, as.factor(as.character(validation$class)))

# View confusion matrix overall
result

# F1 value
result$byClass[7]
result[["byClass"]][, "F1"]

###CLASSIFICATION WITH PAM50 GENES
pam50.genes <- read.table(file = "~/pam50_annotation.txt", header = T)
selected.pam.genes <-
  intersect(pam50.genes$GeneName, colnames(TCGA_mat1))#107

TCGA_mat2 <- TCGA_mat1[, ..selected.pam.genes]
TCGA_mat3 <- cbind(y, TCGA_mat2)
TCGA_mat4 <- merge(TCGA_mat3, subtype_info, by = "sample")
TCGA_mat5 <- TCGA_mat4[, -1]
TCGA_mat5 <- as.data.frame(TCGA_mat5)
row.names(TCGA_mat5) <- TCGA_mat4$sample

TCGA_mat5 <- as.data.frame(TCGA_mat5)
D <- na.omit(TCGA_mat5)
D$class <- as.factor(as.character(D$subtype))
D <- D[, -50]
D <- na.omit(D)

# create a list of 80% of the rows in the original dataset we can use for training
validation_index <- createDataPartition(D$class, p = 0.80, list = FALSE)
# select 20% of the data for validation
validation <- D[-validation_index, ]
# use the remaining 80% of data to training and testing the models
Dtesttrain <- D[validation_index, ]

# summarize the class distribution
percentage <- prop.table(table(D$class)) * 100
cbind(freq = table(D$class), percentage = percentage)
control <- trainControl(method = "cv", number = 10)
metric <- "Accuracy"
#set.seed(6)
fit.rf <-
  train(
    class ~ .,
    data = Dtesttrain,
    method = "rf",
    metric = metric,
    trControl = control
  )

predictions <- predict(fit.rf, validation)
confusionMatrix(predictions, as.factor(as.character(validation$class)))


result <-
  confusionMatrix(predictions, as.factor(as.character(validation$class)))

# View confusion matrix overall
result

result[["byClass"]][, "F1"]

##LGG
load("~/Final_gene_mirna_network70.Rda")
x <- data.table(table(Final_gene_mirna_network$genes))
selected.top.genes <- x$V1 #131
y <- data.table(row.names(TCGA_mat))
colnames(y) <- "sample"
y$sample <- str_sub(y$sample, 1, 12)
z <- intersect(selected.top.genes, colnames(TCGA_mat))
TCGA_mat1 <- TCGA_mat[, z]
TCGA_mat1 <- cbind(y, TCGA_mat1)
TCGA_mat1$sample <- gsub("[_]", "-", TCGA_mat1$sample)
TCGA_mat1 <- data.table(TCGA_mat1)

lgg.subtype <- TCGAquery_subtype(tumor = "lgg")
##
unique(lgg.subtype$Transcriptome.Subtype)#Levels: CL ME NE PN
subtype_info <- lgg.subtype[, c(1, 42)]

colnames(subtype_info) <- c("sample", "subtype")
subtype_info <- unique(subtype_info)
subtype_info <- na.omit(subtype_info)

TCGA_mat4 <- merge(TCGA_mat1, subtype_info, by = "sample")
TCGA_mat5 <- TCGA_mat4[, -1]
umap(t(TCGA_mat5[, -132, drop = TRUE]), labels = as.factor(TCGA_mat5$subtype))


###LUSC
load("~/Final_gene_mirna_network70.Rda")
x <- data.table(table(Final_gene_mirna_network$genes))
selected.top.genes <- x[x$N >= 2, ]$V1#88
z <- intersect(selected.top.genes, colnames(TCGA_mat))
TCGA_mat1 <- TCGA_mat[, z]
TCGA_mat1 <- cbind(y, TCGA_mat1)
TCGA_mat1$sample <- gsub("[_]", "-", TCGA_mat1$sample)
TCGA_mat1 <- data.table(TCGA_mat1)


lusc.subtype <- TCGAquery_subtype(tumor = "lusc")
##
uniquelusc.subtype $Expression.Subtype)#Levels: basal classical primitive secretory
subtype_info <- lusc.subtype [, c(1, 14)]

colnames(subtype_info) <- c("sample", "subtype")
subtype_info <- unique(subtype_info)
subtype_info <- na.omit(subtype_info)

TCGA_mat4 <- merge(TCGA_mat1, subtype_info, by = "sample")
TCGA_mat5 <- TCGA_mat4[, -1]
TCGA_mat5$subtype <- as.character(TCGA_mat5$subtype)
TCGA_mat5[TCGA_mat5$subtype == "basal", 76] <- "Basal"
TCGA_mat5[TCGA_mat5$subtype == "classical", 76] <- "Classical"
TCGA_mat5[TCGA_mat5$subtype == "primitive", 76] <- "Primitive"
TCGA_mat5[TCGA_mat5$subtype == "secretory", 76] <- "Secretory"
umap(t(TCGA_mat5[, -76, drop = TRUE]), labels = as.factor(TCGA_mat5$subtype))

##PAAD
load("~/Final_gene_mirna_network70.Rda")
x <- data.table(table(Final_gene_mirna_network$genes))
selected.top.genes <- x[x$N >= quantile(x$N, 0.90), ]$V1 #109

z <- intersect(selected.top.genes, colnames(TCGA_mat))
TCGA_mat1 <- TCGA_mat[, z]
TCGA_mat1 <- cbind(y, TCGA_mat1)
TCGA_mat1$sample <- gsub("[_]", "-", TCGA_mat1$sample)
TCGA_mat1 <- data.table(TCGA_mat1)

paad.subtype <- TCGAquery_subtype(tumor = "paad")
subtype_info <- paad.subtype [, c(1, 13)]

colnames(subtype_info) <- c("sample", "subtype")
subtype_info <- unique(subtype_info)
subtype_info$subtype[subtype_info$subtype == "NA"] <- NA
subtype_info <- na.omit(subtype_info)
subtype_info$sample <- str_sub(subtype_info$sample, 1, 12)
TCGA_mat4 <- merge(TCGA_mat1, subtype_info, by = "sample")
TCGA_mat5 <- TCGA_mat4[, -1]
TCGA_mat5$subtype <- as.character(TCGA_mat5$subtype)
TCGA_mat5[TCGA_mat5$subtype == "1", 102] <- "Classical"
TCGA_mat5[TCGA_mat5$subtype == "2", 102] <- "Exocrine"
TCGA_mat5[TCGA_mat5$subtype == "3", 102] <- "QM"
umap(t(TCGA_mat5[, -102, drop = TRUE]), labels = as.factor(TCGA_mat5$subtype))
