# Supplementary material for: Computing microRNA-gene interaction networks in pan-cancer using miRDriver
Source: Sci Rep. 2022 Mar 8;12:3717. doi: 10.1038/s41598-022-07628-z (PMC8904490; doi:10.1038/s41598-022-07628-z)
Supplement: Supplementary file 34 — Supplementary Information 34. [file 41598_2022_7628_MOESM34_ESM.zip › miRDriver_Code9_Umap_classification_RandIndex.txt]

## This script is for performing unsupervised clustering using gene expression of these target genes and compared these clusters with baseline (i.e., known) subtype clusters using Rand Index
## The associated datasets can be accessed from EVALUATION_DATASETS and CANCER_DATASETS in figshare.com url provided in the manuscript. 
## Created By: Banabithi Bose
## Date Created: 5/1/2019

###BRCA subtype
library(readxl)
library(fossil)
library(TCGAbiolinks)

subtype_info <- read_xlsx(path = "~/BRCA_subtype.xlsx")
subtype_info <-
  subtype_info[subtype_info$data.source == "TCGA", ][, c(1, 4)]
colnames(subtype_info) <- c("sample", "subtype")
subtype_info <- unique(subtype_info)

##CLASSIFICATION
data_dir <- "~/PATIENT_CELL_PIPELINE3/Comparing_methods/Celligner"

tumor_file = 'TCGA_mat.tsv'

TCGA_mat <-  readr::read_tsv(file.path(data_dir, tumor_file)) %>%
  as.data.frame() %>%
  tibble::column_to_rownames('Gene') %>%
  as.matrix() %>%
  t()


##LGG
load("~/Final_gene_mirna_network70.Rda")# USING THE miRDriver R PACKAGE THIS FILE CAN ALSO BE CREATED IN FOLDER: "~/mirDriverFold/miRDriver_RESULTS"
x <- data.table(table(Final_gene_mirna_network$genes))
selected.top.genes <- x$V1 #131
y <- data.table(row.names(TCGA_mat))
colnames(y) <- "sample"
y$sample <- str_sub(y$sample, 1, 12)
z <- intersect(selected.top.genes, colnames(TCGA_mat))
TCGA_mat1 <- TCGA_mat[, z]
TCGA_mat1 <- cbind(y, TCGA_mat1)
TCGA_mat1$sample <- gsub("[_]", "-", TCGA_mat1$sample)
TCGA_mat1 <- data.table(TCGA_mat1)
library(TCGAbiolinks)
lgg.subtype <- TCGAquery_subtype(tumor = "lgg")
##
unique(lgg.subtype$Transcriptome.Subtype)#Levels: CL ME NE PN
subtype_info <- lgg.subtype[, c(1, 42)]

colnames(subtype_info) <- c("sample", "subtype")
subtype_info <- unique(subtype_info)
subtype_info <- na.omit(subtype_info)

TCGA_mat4 <- merge(TCGA_mat1, subtype_info, by = "sample")
TCGA_mat5 <- TCGA_mat4[, -1]
km.res2 <- kmeans(TCGA_mat5[, -132, drop = TRUE], 4, nstart = 25)

km2 <- km.res2[["cluster"]]


g1 <- km2
TCGA_mat6 <- TCGA_mat5
TCGA_mat6[TCGA_mat6$subtype == "CL", ] <- 1
TCGA_mat6[TCGA_mat6$subtype == "ME", ] <- 2
TCGA_mat6[TCGA_mat6$subtype == "NE", ] <- 3
TCGA_mat6[TCGA_mat6$subtype == "PN", ] <- 4
g2 <- as.integer(TCGA_mat6$subtype)
library(fossil)
rand.index(g1, g2)#0.71

###LUSC

load("~/Final_gene_mirna_network70.Rda")
x <- data.table(table(Final_gene_mirna_network$genes))
selected.top.genes <- x[x$N >= 2, ]$V1#88
z <- intersect(selected.top.genes, colnames(TCGA_mat))
TCGA_mat1 <- TCGA_mat[, z]
TCGA_mat1 <- cbind(y, TCGA_mat1)
TCGA_mat1$sample <- gsub("[_]", "-", TCGA_mat1$sample)
TCGA_mat1 <- data.table(TCGA_mat1)
lusc.subtype <- TCGAquery_subtype(tumor = "lusc")
uniquelusc.subtype $Expression.Subtype)#Levels: basal classical primitive secretory
subtype_info <- lusc.subtype [, c(1, 14)]
colnames(subtype_info) <- c("sample", "subtype")
subtype_info <- unique(subtype_info)
subtype_info <- na.omit(subtype_info)
TCGA_mat4 <- merge(TCGA_mat1, subtype_info, by = "sample")
TCGA_mat5 <- TCGA_mat4[, -1]
TCGA_mat5$subtype <- as.character(TCGA_mat5$subtype)
TCGA_mat5[TCGA_mat5$subtype == "basal", 76] <- "Basal"
TCGA_mat5[TCGA_mat5$subtype == "classical", 76] <- "Classical"
TCGA_mat5[TCGA_mat5$subtype == "primitive", 76] <- "Primitive"
TCGA_mat5[TCGA_mat5$subtype == "secretory", 76] <- "Secretory"

km.res2 <- kmeans(TCGA_mat5[, -76, drop = TRUE], 4, nstart = 25)

km2 <- km.res2[["cluster"]]


g1 <- km2
TCGA_mat6 <- TCGA_mat5
TCGA_mat6[TCGA_mat6$subtype == "Basal", ] <- 1
TCGA_mat6[TCGA_mat6$subtype == "Classical", ] <- 2
TCGA_mat6[TCGA_mat6$subtype == "Primitive", ] <- 3
TCGA_mat6[TCGA_mat6$subtype == "Secretory", ] <- 4
g2 <- as.integer(TCGA_mat6$subtype)

rand.index(g1, g2)#0.62
adj.rand.index(g1, g2)

##PAAD
load("~/Final_gene_mirna_network70.Rda")
x <- data.table(table(Final_gene_mirna_network$genes))
selected.top.genes <- x[x$N >= quantile(x$N, 0.90), ]$V1 #109
z <- intersect(selected.top.genes, colnames(TCGA_mat))
TCGA_mat1 <- TCGA_mat[, z]
TCGA_mat1 <- cbind(y, TCGA_mat1)
TCGA_mat1$sample <- gsub("[_]", "-", TCGA_mat1$sample)
TCGA_mat1 <- data.table(TCGA_mat1)


library(TCGAbiolinks)
paad.subtype <- TCGAquery_subtype(tumor = "paad")
subtype_info <- paad.subtype [, c(1, 13)]

colnames(subtype_info) <- c("sample", "subtype")
subtype_info <- unique(subtype_info)
subtype_info$subtype[subtype_info$subtype == "NA"] <- NA
subtype_info <- na.omit(subtype_info)
subtype_info$sample <- str_sub(subtype_info$sample, 1, 12)
TCGA_mat4 <- merge(TCGA_mat1, subtype_info, by = "sample")
TCGA_mat5 <- TCGA_mat4[, -1]
TCGA_mat5$subtype <- as.character(TCGA_mat5$subtype)
TCGA_mat5[TCGA_mat5$subtype == "1", 102] <- "Classical"
TCGA_mat5[TCGA_mat5$subtype == "2", 102] <- "Exocrine"
TCGA_mat5[TCGA_mat5$subtype == "3", 102] <- "QM"
km.res2 <- kmeans(TCGA_mat5[, -102, drop = TRUE], 3, nstart = 25)

km2 <- km.res2[["cluster"]]


g1 <- km2
TCGA_mat6 <- TCGA_mat5
TCGA_mat6[TCGA_mat6$subtype == "Classical", ] <- 1
TCGA_mat6[TCGA_mat6$subtype == "Exocrine", ] <- 2
TCGA_mat6[TCGA_mat6$subtype == "QM", ] <- 3

g2 <- as.integer(TCGA_mat6$subtype)
rand.index(g1, g2)#0.70
