# Supplementary material for: Computing microRNA-gene interaction networks in pan-cancer using miRDriver
Source: Sci Rep. 2022 Mar 8;12:3717. doi: 10.1038/s41598-022-07628-z (PMC8904490; doi:10.1038/s41598-022-07628-z)
Supplement: Supplementary file 34 — Supplementary Information 34. [file 41598_2022_7628_MOESM34_ESM.zip › README.txt]

Manuscript Scripts
Running the pipeline: For running our pipeline, please use the miRDriver R package. For installation the package, use:

install.packages("remotes")
remotes::install_github("bozdaglab/miRDriver")

Check the vignette: browseVignettes("miRDriver")

A copy of the vignette can also be found in the supplemental documents.

Running the evaluations: For evaluation of our method, the provided scripts in the supplemental documents can be used to generate different results in the figures and tables of the main manuscripts and supplemental tables and files. 

The associated datasets can be accessed from EVALUATION_DATASETS and CANCER_DATASETS from https://figshare.com/s/7400ad8445b2e78e4636

 
